# Supplementary material for: The G protein modifier KCTD5 tunes the decoding of neuromodulatory signals necessary for motor function in striatal neurons
Source: PLoS Biol. 2025 Apr 15;23(4):e3003117. doi: 10.1371/journal.pbio.3003117 (PMC12021292; doi:10.1371/journal.pbio.3003117)
Supplement: S1 Data — (XLSX) [file pbio.3003117.s009.xlsx]

## Sheet: Figure 1
Figure 1 B
Latency to fall (s)																												Learning Rate
dMSN WT	Day 1	Day 2	Day 3	Day 4	Day 5		dMSN KO	Day 1	Day 2	Day 3	Day 4	Day 5		iMSN WT	Day 1	Day 2	Day 3	Day 4	Day 5		iMSN KO	Day 1	Day 2	Day 3	Day 4	Day 5		dMSN WT	dMSN KO		iMSN WT	iMSN KO
	102.903	137.243	118.847	188.913	221.643			140.53	150.607	215.203	223.02	205.767			114.477	166.16	148.37	147.86	218.177			131.95	175.66	179.937	203.56	140.447		23.748	13.0473		20.74	1.69933
	78.77	144.857	128.367	181.227	189.873			73.45	108.017	221.837	177.477	207.01			137.163	207.147	250.36	130.6	206.55			64.5633	75.9933	93.7933	89.4433	73.8967		22.2207	26.712		13.8773	1.86667
	117.9	148.797	176.483	222.12	173.72			99.0367	103.003	134.22	119.923	198.067			107.777	132.7	222.183	228.4	224.83			95.97	97.4533	104.57	167.173	164.83		11.164	19.806		23.4107	13.772
	71.3867	87.9133	132.13	190.263	224.13			107.383	99.04	71.7767	101.293	77.2367			102.427	172.877	148.48	195.917	202.117			115.2	120.84	79.1133	149.21	179.41		30.5487	-6.02933		19.938	12.842
	114.807	121.533	114.297	188.167	210.267			89.83	110.573	118.65	99.59	144.2			105.607	162.04	234.55	163.16	189.21			39.0133	116.323	83.6933	160.237	209.263		19.092	10.874		16.7207	34.05
	101.97	138.243	198.533	158.793	161.353			76.935	96.96	127.5	138.103	183.387			100.843	121.017	137.033	117.447	225.51			128.943	234.71	224.383	224.303	251.257		11.8767	21.2903		24.9333	24.4627
	127.2	128.42	138.27	112.667	178.7			153.135	171.67	214.95	151.99	196.517			133.767	172.407	120.787	209.197	238.053			141	155.533	154.703	183.7	202.267		10.3	8.67633		20.8573	12.2533
	128.08	205.233	111.06	244.337	215.323			115.925	152.363	92.2	193.703	214.663			94.5533	187.3	155.8	145.367	159.2			107.303	166.533	109.87	152.267	129.343		17.4487	19.7477		12.9293	4.408
	129.213	232.31	252.3	234.92	229.163			127.703	117.137	207.6	164.36	132.4			142.09	155.953	123.447	133.357	220.66			156.653	189.353	199.69	144.677	179.99		19.99	0.939333		15.714	4.66733
	70.94	128.213	144.237	195.257	160.653			100.937	132.837	182.55	156.86	162.077			99.3133	139.22	157.477	213.96	216.587			88.5967	136.67	178.657	244.57	290.747		17.9427	12.228		23.4547	40.43
	113.667	143.607	186.437	239.877	212.8			164.523	148.543	144.727	198.757	213.167			134.737	143.387	144.133	171.5	178.59			134.42	146.963	186.257	138.253	161.23		19.8267	9.72867		8.77067	5.362
	74.8033	142.147	141.8	150.22	160.307			83.8233	137.82	150.853	129.13	159.63			71.9567	91.4467	130.767	161.347	193.047			126.407	127.23	145.673	181.55	205.413		17.1007	15.1613		24.218	15.8013
	105.75	147.54	140.63	118.35	126.477			86.51	141.257	146.697	193.493	128.037																4.14533	8.30533
								120.963	101.473	65.63	109.79	224.957																	20.7987
								125.547	160.15	153.06	175.497	193.14																	13.5187
								136.183	145.923	148.18	139.513	150.873																	2.938
Figure 1 C
Clasping
dMSN WT		dMSN KO			iMSN WT		iMSN KO
Male	Female	Male	Female		Male	Female	Male	Female
0	1	3	1.5		0	0	2	1
0	0	1.5	2.5		0.5	0.5	2	1
0.5	0	1.5	3		0.5	0	0.5	2
0	0	2	1.5		0	0	2.5	1
0	0	1	2		0.5	0	2.5	1.5
0	0	0.5	0		0	0	2.5	2.5
0	0	2	1		0	0		1
0.5	0	1.5	0			0
						0
						0
						2
Figure 1 D
Latency to fall (s)
dMSN WT		dMSN KO			iMSN WT		iMSN KO
Male	Female	Male	Female		Male	Female	Male	Female
34.085	53.455	7.695	39.34		23.595	23.77	13.86	25.05
26.865	25.47	6.755	8.14		41.135	32.06	22.385	16.515
18.59	28.79	10.095	6.62		26.465	29.75	5.825	41.16
24.405	19.665	3.255	9.535		59.93	42.08	7.35	16.605
35.6	20.31	14.54	11.275		20.265	47.365	14.48	12.195
24.735	26.145	12.015	8.175		22.775	29.52	11.015	7.205
			5.685					6.29
								8.645

## Sheet: Figure 2
Figure 2 A			Figure 2 C			Figure 2 D			Figure 2 G			Figure 2 I																		Figure 2 G				Figure 2 K
Total cAMP			P-Thr34-DARPP32			P-Ser845-GluA1			Amplitude			dMSN WT	0 Hz	1 Hz	5 Hz	10 Hz	20 Hz	40 Hz	80 Hz		dMSN KO	0 Hz	1 Hz	5 Hz	10 Hz	20 Hz	40 Hz	80 Hz		1/2 Max Frequency				Amplitude
dMSN WT	dMSN KO		dMSN WT	dMSN KO		dMSN WT	dMSN KO		dMSN WT	dMSN KO			0.000487846	0.000899992	0.00988124	0.0634098	0.0468255	0.0413506	0.0644589			0.0007571	0.00149577	0.0267218	0.149485	0.0829901	0.0970484	0.0172288			dMSN WT	dMSN KO		dMSN WT	dMSN KO
0.309196	0.755059		0.543033	1.88952		0.928719	1.52742		0.0571968	0.206697			0.00195103	0.0023194	0.0139122	0.0634098	0.028951	0.0512102	0.123572			0.00290698	0.00419854	0.0307119	0.0597539	0.0754857	0.135009	0.0215442		Mean	9.12	5.102		0.0644589	0.0875011
0.550603	0.54576		1.84667	2.19507		1.16129	1.41056		0.143218	0.213059			-0.0010871	0.00254143	0.0156908	0.0712112	0.042184	0.0385254	0.0874512			0.00419637	0.00121944	0.0262208	0.0865942	0.071113	0.103402	0.0198199		SEM	1.25132	1.2782		0.123572	0.0757184
0.512807	0.827156		1.73721	3.96501		0.76539	1.75895		0.117367	0.198136			0.0109866	0.0098115	0.00655677	0.0476928	0.0400966	0.101947	0.0863639			0.012305	4.0586e-05	0.0215742	0.0308805	0.0619185	0.153283	0.0251232		N	24	27		0.0874512	0.0198199
0.564079	0.772066		1.13968	2.58639		0.787711	1.36066		0.0799139	0.260816			0.00610937	0.00781407	0.00031936	0.103359	0.0282062	0.0740784	0.0689227			0.0130903	0.0512965	0.0657896	0.0597539	0.0739552	0.126552	0.0636884						0.0863639	0.0251232
0.433274	0.490707		0.437735	1.6882		1.06341	3.7355		0.128548	0.199823			-0.0026462	-0.0182769	0.0216549	0.0306767	0.0364227	0.0668627	0.044373			0.00651759	0.0426618	0.0418912	0.149485	0.0929659	0.0859147	0.0617324						0.0689227	0.0636884
0.305175	0.763032		0.295668			1.29348			0.0673059	0.0901286			-0.0018588	-0.0005749	0.00912904	0.0341534	0.0581259	0.055408	0.0597428			0.00290029	0.0614064	0.0599735	0.04856	0.0332956	0.107537	0.059266						0.044373	0.0617324
0.482281	0.822536								0.0899227	0.160596			0.00690753	-0.0067627	0.00369713	0.0287599	0.0579237	0.0639392	0.0662169			0.00821039	0.0685436	0.080085	0.0760249	0.120891	0.115403	0.0808015						0.0597428	0.059266
0.488322	0.682904								0.0920082	0.192749			0.00159338	0.0105838	0.0260644	0.037049	0.0508301	0.0556921	0.0519023			0.00167517	0.0744044	0.0361636	0.0874394	0.0773778	0.0702726	0.0506921						0.0662169	0.0808015
0.568716	0.830671								0.114327	0.156107			-0.0076942	0.0130208	0.0277786	0.0364624	0.043862	0.0696608	0.100027			0.00868546	0.0699875	0.0379719	0.109894	0.0952294	0.0565158	0.0950361						0.0519023	0.0506921
									0.131681	0.224448			-0.0050996	0.00131802	0.0282742	0.0435987	0.0618535	0.0418424	0.0886871			0.00670577	0.0333565	0.0350536	0.107785	0.129423	0.0678136	0.0990513						0.100027	0.0950361
									0.10667	0.192729			-0.0114765	0.00732105	0.0322516	0.0373097	0.0554388	0.0578477	0.100027			0.00743618	0.0255205	0.0286738	0.0989245	0.100081	0.113168	0.096099						0.0886871	0.0990513
									0.0842215	0.172293			0.00038666	-0.0012454	0.0344201	0.0297884	0.10515	0.058591	0.102323			0.00365426	0.00321306	0.0613782	0.087751	0.0429235	0.0854134	0.132371						0.100027	0.096099
									0.0601828	0.19463			0.00190701	-0.0082341	0.0284732	0.00837622	0.0549833	0.0541915	0.0333915			0.00176391	0.00260238	0.0351465	0.0869506	0.0573883	0.0969723	0.0319696						0.102323	0.11977
									0.0604629	0.179453			0.00611685	-0.0059046	0.016542	0.0120159	0.0644176	0.0382291	0.0283129			0.00586207	0.00959164	0.023382	0.0921102	0.0619478	0.072674	0.15742						0.0333915	0.0319696
									0.0790286	0.253651			0.00651514	-0.0111539	0.0140933	0.0170435	0.0778221	0.0402198	0.034201			0.0095446	0.00166015	0.0597403	0.0888407	0.0726508	0.0898913	0.125828						0.0283129	0.15742
									0.114185	0.196127			0.00273646	-0.0089179	0.0136378	0.0140347	0.0237223	0.0120665	0.0407557			0.00674906	0.0007758	0.0412774	0.0965206	0.0707726	0.149485	0.137691						0.034201	0.125828
									0.0597024	0.173869			0.00079984	0.00563674	0.012756	0.0288626	0.0237528	0.0996955	0.0442405			0.00512333	0.00071027	0.0510576	0.0317056	0.0374106	0.067354	0.163526						0.0407557	0.118908
									0.082051	0.175192			0.0001406	0.00985146	0.0139792	0.0293229	0.0395964	0.140839	0.0522433			0.00082183	0.00382261	0.0549836	0.0260117	0.0422187	0.0835536	0.163693						0.0442405	0.163526
									0.0729584	0.199518			0.00093893	0.00838967	0.0230693	0.029606	0.0332773	0.129261	0.0608158			0.00592166	0.00258134	0.0273155	0.0371624	0.0550636	0.0957194	0.20652						0.0522433	0.0661401
									0.0600193	0.211523			0.00159592	0.00378252	0.0239213	0.0401514	0.02942	0.123622	0.0306155			0.00173393	0.00126588	0.0362163	0.0172547	0.0711236	0.0774511	0.137457						0.0608158	0.0747581
									0.097283	0.268984			0.00448789	0.0156724	0.0317467	0.00833985	0.0359731	0.113615	0.0560187			0.00531353	0.00326815	0.0521192	0.0646916	0.0617959	0.105594	0.135048						0.0306155	0.137457
									0.0719432	0.259467			0.00369034	0.0170143	0.0423307	0.021095	0.036798	0.117146	0.0395568			0.00571474	0.00465759	0.0323613	0.0507649	0.0800323	0.114623	0.0455172						0.0560187	0.135048
									0.113312	0.27317			0.00748552	0.0158115	0.0669822	0.00649126	0.0374096	0.124325	0.0449387			0.00948714	0.00387703	0.0466672	0.0322477	0.0931646	0.0434451	0.0196481						0.0395568	0.0455172
									0.0888371	0.158402				0.0320024	0.0616388	0.0108311	0.0389046	0.135789	0.034201			0.00254567	0.00175485	0.0392197	0.043407	0.0687515	0.046335	0.0254749						0.0449387	0.091541
									0.0710208	0.132627				0.0052277	0.0665531	0.0239563	0.0452883	0.0515323	0.0487486			0.0273116	0.00147971	0.0353107	0.0106956	0.0659697	0.0396025	0.0232018						0.034201	0.0254749
									0.0772071	0.20588				0.0216228	0.0189891	0.0101747	0.0313731	0.0186856	0.0452459			0.00561257	0.0150875	0.0669992	0.0378257	0.054942	0.044891	0.105047						0.0487486	0.0610091
									0.0733772	0.210397				0.0195458	0.019773	0.0594763	0.0694022	0.00963993	0.0367147			0.00824346	0.0112227		0.0387644	0.0577157	0.0310247	0.123395						0.0452459	0.105047
									0.114238	0.260584				0.0103844	0.0138112	0.063361	0.107005	0.0233654	0.0490918			0.0198098	0.00135788		0.0267343	0.0632204	0.0678753	0.125695						0.0367147	0.123395
									0.139896	0.209009				0.00625986	0.024105		0.107661	0.0118366	0.0335469			0.0248387	0.00249429		0.0119268	0.0943137	0.062462	0.056394						0.0490918	0.125695
									0.0861273	0.31733				0.00806948	0.0180814		0.0412945	0.0108402				0.00996688			0.0267131	0.0891022	0.0701269	0.150882						0.0335469	0.056394
									0.123364	0.164395				0.015451	0.0184204		0.0148585	0.0186856							0.016228		0.042191	0.132845							0.150882
									0.144927	0.201244				0.00862562	0.0231382		0.0412945	0.0151393										0.0250093							0.104947
									0.143293	0.209191				0.00043905	0.0159008			0.0175364										0.0334178							0.0828242
									0.0815262	0.192008				0.0204082	0.0390214			0.0141274										0.0237901							0.0334178
									0.0945958	0.191823				0.0138012	0.0358168			0.0126659																	0.0896908
									0.148811	0.204118				1.1479e-06	0.0322805
									0.047121	0.191673				0.00651613	0.0364881
									0.0412505	0.220099				0.00311085	0.0386739
									0.0380199	0.236775				0.00370284	0.00716708
									0.0351509	0.179774					0.0322581
									0.185355	0.263635					0.0231496
									0.166414	0.218203					0.0298685
									0.175585	0.195823					0.0334747
									0.160299	0.190699					0.00230825
									0.133236	0.152855					0.0326613
									0.129864	0.210144					0.00196044
									0.186714	0.0659966					0.011434
									0.162325	0.105761					0.00694852
									0.178928	0.112686
									0.128609	0.0867462
									0.181365	0.123328
									0.155671	0.0841967
									0.210104	0.070778
										0.100773
										0.0984952
										0.122385
										0.158448
										0.116182
										0.131278

## Sheet: Figure 3
Figure 3 C					Figure 3 E
Amplitude (SKF38393)					Amplitude (20 Hz)
dMSN WT		dMSN KO			dMSN WT		dMSN KO
Nb17	Nb5	Nb17	Nb5		Nb17	Nb5	Nb17	Nb5
0.152619	0.132764	0.138069	0.152519		0.0540879	0.0286157	0.0570249	0.0664314
0.147478	0.0877385	0.073882	0.0989697		0.0492807	0.0558179	0.0635443	0.0644487
0.122874	0.10543	0.267455	0.0969274		0.0582972	0.0317431	0.0574853	0.0235966
0.144446	0.110246	0.10252	0.140865		0.0703961	0.0671957	0.0716733	0.0749971
0.0556983	0.0618983	0.0552187	0.179599		0.0764154	0.0327065	0.0624976	0.0734836
0.107148	0.0761332	0.0709112	0.0722085		0.068251	0.0490391	0.0614158	0.0761847
0.0947622	0.12272	0.203825	0.170524		0.0672855	0.0563208	0.0516945	0.0777126
0.0911391	0.149887	0.212098	0.149912		0.0618976	0.0520788	0.0632204	0.0763765
0.104935	0.0363127	0.231474	0.149537		0.037931	0.0341379	0.0802887	0.0299478
0.116314	0.156137	0.130544	0.156974		0.0323758	0.0683717	0.0765936	0.0180852
0.158063	0.0655299	0.196899	0.163894		0.039601	0.0349783	0.0522624	0.0356409
0.0839687	0.117689	0.152763	0.118817		0.0394263	0.0634223	0.0386516	0.0354837
0.0974836	0.063081	0.117854	0.205761		0.0238684	0.0603405	0.0460905	0.0180852
0.156241	0.069586	0.166552	0.103529		0.037931	0.0382968	0.0522624	0.0299478
0.08882	0.082446	0.161397	0.123463		0.0599667	0.025885	0.0765936	0.0532843
0.162903	0.0651263	0.172972	0.0972262		0.0468111	0.039601	0.0428556	0.0456133
0.175454	0.0725395	0.186458	0.0841233		0.0443527	0.0394263	0.0678567	0.0571313
0.136461	0.0803727	0.104264	0.10298		0.0343207	0.025885	0.104488	0.0576429
0.044836	0.0971167	0.121214	0.10182		0.0459883	0.0382968	0.104258	0.0512787
0.0749801	0.0771775	0.122195	0.116581		0.050659	0.0164732	0.103981	0.0519456
0.0673939	0.07154	0.189131	0.126095		0.0486092	0.0454067	0.147862	0.0537199
0.0677455	0.109008	0.23036	0.13043		0.0404836	0.0727857	0.124678	0.0635941
0.083826	0.109231	0.116413	0.129939		0.0536608	0.0584865	0.0802887	0.073572
0.0852685	0.0535558	0.167375	0.146494		0.0655937	0.0738165	0.144923
0.0477941	0.0483935	0.164454	0.183787		0.0411821	0.0653329	0.0716733
0.142706	0.0426514	0.252211	0.190296		0.0289041	0.030678	0.0538174
0.0809664	0.0743846	0.156	0.0669933			0.0276556	0.0830672
0.0935613	0.089374	0.195535	0.0741997			0.0316648	0.0505012
0.0760376	0.155034	0.155424	0.0836606
0.0620613	0.0742836	0.125515	0.121523
0.0877055	0.0984348	0.190275	0.0806856
0.0698323	0.0547268	0.249316	0.0697614
0.130621	0.0701122	0.257014	0.101603
0.058437	0.0420526	0.261016	0.0837151
0.0589374		0.226763	0.202567
0.0465427		0.250294	0.223768
0.0558486		0.261055	0.0458702
0.0553366		0.228091	0.0868097
0.0844268			0.090684
0.0538443			0.149467
			0.0904511
			0.0535919

## Sheet: Figure 4
Figure 4 A			Figure 4 C			Figure 4 D			Figure 4 G			Figure 4 I																		Figure 4 G				Figure 4 K
Total cAMP			P-Thr34-DARPP32			P-Ser845-GluA1			Amplitude			iMSN WT	0 Hz	1 Hz	5 Hz	10 Hz	20 Hz	40 Hz	80 Hz		iMSN KO	0 Hz	1 Hz	5 Hz	10 Hz	20 Hz	40 Hz	80 Hz		1/2 Max Frequency				Amplitude
iMSN WT	iMSN KO		iMSN WT	iMSN KO		iMSN WT	iMSN KO		iMSN WT	iMSN KO			0.00491225	0.00628511	0.0221281	0.0236843	0.0655745	0.0837713	0.0409681			0.00206025	0.00643375	0.0279229	0.0560205	0.0614397	0.0829842	0.15755			iMSN WT	iMSN KO		iMSN WT	iMSN KO
0.546898	0.541502		0.906375	1.40953		0.898091	1.59739		0.159308	0.340192			-0.000806	0.00715259	0.012858	0.0456539	0.0367651	0.134319	0.0399664			0.00894756	0.00460235	0.0342487	0.0359712	0.0789325	0.138379	0.0782301		Mean	10.95	10.56		0.0409681	0.15755
0.451013	0.702994		1.04111	0.944246		0.88069	1.34572		0.0527251	0.0963907			-0.0154421	0.0452306	0.0227598	0.0491978	0.0523894	0.083411	0.0399001			0.0100264	0.00328238	0.0218498	0.0534573	0.09888	0.0915056	0.153882		SEM	1.20382	1.15085		0.0399664	0.0782301
0.347573	0.779658		0.664606	1.55003		0.757851	1.11982		0.0874777	0.159493			0.00215602	-0.0082174	0.0146741	0.0270765	0.0577465	0.114941	0.0398246			0.00535623	0.00193072	0.0388681	0.0381021	0.0995073	0.116071	0.0953118		N	29	26		0.0399001	0.153882
0.383603	0.671776		0.758575	1.54364		0.874127	1.47968		0.22343	0.335633			0.00803577	0.0151325	0.021814	0.0367531	0.0292364	0.0574742	0.0602026			0.00439865	0.0450451	0.0372157	0.049255	0.0502943	0.144247	0.125735						0.0398246	0.0953118
0.412842	0.662477		0.99004	1.86436		1.10284	1.21199		0.0845072	0.136116			-0.0008963	0.0562105	0.0300443	0.0166956	0.0351431	0.0680301	0.0401352			0.0107748	0.0194299	0.0241736	0.0693006	0.0633444	0.0701995	0.154253						0.0602026	0.125735
0.366579	0.49383		1.3399	2.45081		1.46807	2.13196		0.106844	0.190098			-0.0047193	0.0310054	0.011546	0.0211655	0.0346235	0.0840424	0.0658453			0.00439546	0.0421451	0.0390249	0.0292172	0.0773105	0.0775355	0.0683993						0.0401352	0.154253
0.532766			1.29939	2.00392		1.01833	1.03565		0.11166	0.180031			0.00555759	0.0262714	0.0115886	0.0211074	0.0465452	0.0875615	0.0515939			0.00437751	0.0467188	0.0319771	0.0343678	0.112167	0.0914073	0.0262666						0.0658453	0.0683993
0.590279									0.16255	0.298004			-0.0045754	0.00031179	0.0154009	0.0313583	0.0767612	0.148819	0.0509856			0.00124115	0.0382587	0.0268527	0.0326319	0.0553334	0.0961904	0.069535						0.0515939	0.0262666
									0.0609907	0.110202			0.00054004	0.0013419	0.0169061	0.0306552	0.0302447	0.076299	0.0476993			0.00320865	0.0307024	0.0328081	0.0445121	0.0688182	0.15871	0.100037						0.0509856	0.069535
									0.0486054	0.0762872			-4.64e-05	0.00484264	0.0261037	0.0268137	0.0420321	0.0174662	0.0165069			0.00577055	0.00427998	0.0136107	0.0750676	0.0857183	0.0613624	0.122299						0.0476993	0.100037
									0.0339458	0.0588274			-0.0085406	-0.0091972	0.0130067	0.0282585	0.0569832	0.071669	0.036855			0.00326493	0.00334828	0.0236124	0.0329283	0.0612724	0.116248	0.0949699						0.0165069	0.122299
									0.0728258	0.143263			0.00491933	0.00730311	0.0191835	0.0244571	0.0421912	0.0695499	0.107816			0.00218586	0.0117137	0.0566615	0.0474364	0.066906	0.116761	0.0829116						0.036855	0.0949699
									0.0995705	0.181541			0.00245336	0.0115401	0.0194944	0.0170565	0.0444773	0.0349186	0.094046			0.00277361	0.010909	0.0349774	0.0486183	0.0641013	0.0906692	0.128579						0.107816	0.0829116
									0.144944	0.276262			0.00286592	0.00627659	0.01454	0.0121952	0.074523	0.0720963	0.0773563			0.00856998	0.00665913	0.056083	0.0418695	0.0543328	0.087325	0.0908645						0.094046	0.128579
									0.0713707	0.130126			0.00488369	0.0122152	0.0152161	0.0513061	0.066307	0.0872024	0.0852082			0.00118583	0.0129302	0.0299405	0.0375079	0.0470648	0.116048	0.0913406						0.0773563	0.0908645
									0.0357684	0.116969			0.00079234	0.00491647	0.0194317	0.072512	0.0610969	0.0638066	0.0845607			0.00247455	0.00731614	0.0428519	0.0509275	0.0635235	0.0996626	0.130493						0.0852082	0.0913406
									0.0507279	0.275175			0.00255618	0.00051427	0.0149927	0.00673754	0.0738553	0.0622181	0.0292158			0.00386204	0.00977793	0.064703	0.044463	0.129142	0.0649852	0.086526						0.0845607	0.130493
									0.0656035	0.342471			0.00417278	0.00331892	0.0149651	0.00997398	0.0881236	0.037386	0.0680012			0.00086556	0.00088452	0.0247948	0.0419227	0.0473421	0.0837107	0.101628						0.0292158	0.086526
									0.0517657	0.32189			0.00078615	0.00402937	0.0195801	0.0158583	0.0722796	0.0318449	0.0701719			0.00130739	0.00104498	0.0298999	0.0408952	0.0758397	0.0713023	0.0892682						0.0680012	0.101628
									0.0693876	0.308473			0.00128607	0.00232132	0.0152626	0.0491097	0.0726392	0.0402528	0.0813173			0.0076184	0.00133084	0.0333998	0.0365335	0.0594251	0.0792587	0.0869834						0.0701719	0.0892682
									0.0429228	0.244073			0.00654027	0.00511609	0.0198356	0.074976	0.0484149	0.0457791	0.0388869			0.00889789	0.00424017	0.0405438	0.0447879	0.0601408	0.0794422	0.0646182						0.0813173	0.0869834
									0.093453	0.258432			0.00250487	0.00258274	0.0132695	0.0114989	0.053092	0.026388	0.0454973			0.00288876	0.0039586	0.0653088	0.0413399	0.0520474	0.0615522	0.0789563						0.0388869	0.0646182
									0.0821918	0.294812			0.00134712	0.00446194	0.0129557	0.00849685	0.0229056	0.047195	0.0485415			0.00303767	0.00734698	0.0314425	0.0415456	0.0214515	0.0758498	0.0585252						0.0454973	0.0789563
									0.0875197	0.32262			0.00170281	0.00164046	0.027327	0.0094657	0.0391207	0.0423107	0.0592439			0.00134308	0.00371781	0.0375056	0.0624704	0.0302861	0.0679514	0.0813982						0.0485415	0.0585252
									0.0554301	0.331374			0.00032595	0.0112037	0.0273678	0.00917776	0.0861593	0.0318153	0.0993772			0.00157692	0.00061353	0.0380681	0.0351912	0.116362	0.0682894	0.0710145						0.0592439	0.0813982
									0.134922	0.32678			0.00089631	0.00100618	0.0237819	0.00745433	0.0907848	0.063633	0.0378087			0.00086225	0.00578943	0.0376475	0.0619413		0.0654077	0.0743472						0.0993772	0.0710145
									0.167918	0.361336			0.00780281	0.0128801	0.0324035	0.00895433	0.0649099	0.0235817	0.0536087			0.0039164	0.006186	0.033975	0.0379441		0.0559926	0.0709319						0.0378087	0.0743472
									0.14615	0.325928			0.0115803	0.00813617	0.025527	0.0378343	0.0996871	0.099179	0.0264458			0.00443681	0.00094088	0.0489137	0.0514257		0.0516227	0.0371177						0.0536087	0.0709319
									0.143763	0.362928				0.0100532	0.02885	0.0212467	0.0259411	0.0808359	0.0336555			0.00013796	0.00179887	0.0420073	0.0563381		0.0654263	0.0255182						0.0264458	0.0371177
									0.203506	0.415428				0.0122838	0.0403304	0.0369534	0.0304305	0.0851913	0.0419205			0.00047833	0.0151211	0.0349588	0.0314227		0.0729293							0.0336555	0.0255182
									0.116139	0.422218				0.00035685	0.00956784	0.0228884	0.023614	0.0436185	0.13239			0.00069382	0.00372679	0.0355788	0.0301766		0.116935							0.0419205
									0.14455	0.243049				0.015219	0.0342164	0.0326128	0.0467803	0.044269	0.0817248			0.00209377	0.0064042	0.033298	0.0383905		0.112966							0.13239
									0.158185	0.202649					0.0287732	0.0349883	0.0457791	0.0632503	0.131038			0.00310206	0.00150373	0.0391445	0.0630475		0.13036							0.0817248
									0.153967	0.143365					0.00584733	0.0493736	0.031179	0.0593983	0.086796			0.00069563	0.00309173	0.0340728	0.0583385		0.0728339							0.131038
									0.144533	0.258769					0.00686835	0.0484041	0.017679	0.0302119	0.113444			0.00617617	0.0139644	0.0342423	0.0787006		0.129025							0.086796
									0.17053	0.184785					0.00585145	0.0471224	0.0217669	0.0389872	0.0449008			0.00464716	0.00292625	0.0135329	0.0960524		0.17497							0.113444
									0.159807	0.0659267					0.0507266	0.039137	0.0158105	0.0341541	0.0266153			2.9111e-05	0.00736724	0.0177213	0.139359		0.10801							0.0449008
									0.160759	0.194225					0.0523381	0.0457892		0.0481667	0.0438554			0.00176482		0.0139155	0.0687475		0.0658187							0.0266153
									0.202193	0.118809					0.0290076	0.0477313		0.039997	0.0292006			0.00268534		0.0180848	0.0902187		0.0338564							0.0438554
									0.195783	0.149678					0.0408368			0.0408475	0.0427017			0.00137329		0.0120212	0.05836		0.0413232							0.0292006
									0.1198	0.231957					0.0177613			0.0540226	0.0471174					0.012081	0.023522									0.0427017
									0.0921892	0.107287					0.0233364			0.0477902	0.0719554						0.0329984									0.0471174
										0.231343								0.0444705	0.0977645						0.0339901									0.0719554
										0.082438								0.0435491							0.0354611									0.0977645
										0.196665								0.0388575							0.026784
										0.0708508
										0.207816

## Sheet: Figure 5
Figure 5 A			Figure 5 C					Figure 5 F					Figure 5 H
Amplitude			Amplitude (CGS21680)					Amplitude (Quinpirole)					Amplitude (20 Hz)
iMSN WT	iMSN KO		iMSN WT		iMSN KO			iMSN WT		iMSN KO			iMSN WT		iMSN KO
0.0762807	0.130452		Nb17	Nb5	Nb17	Nb5		Nb17	Nb5	Nb17	Nb5		Nb17	Nb5	Nb17	Nb5
0.0606998	0.260833		0.116775	0.0851319	0.283815	0.166816		0.102627	0.147914	0.283815	0.166816		0.0489417	0.0759844	0.038668	0.0568094
0.0887162	0.171656		0.0670045	0.201135	0.206959	0.0986166		0.123525	0.178034	0.18883	0.0794317		0.0302119	0.0457546	0.0543548	0.0910885
0.0663048	0.267723		0.159914	0.152257	0.176763	0.112906		0.135601	0.195439	0.320969	0.114484		0.0484419	0.0598021	0.0637974	0.0579448
0.132263	0.235844		0.0878504	0.146957	0.158615	0.0870328		0.158443	0.074575	0.176624	0.201722		0.0253558	0.072491	0.079005	0.0735006
0.0466378	0.26672		0.183904	0.123734	0.321783	0.133656		0.0692132	0.0972902	0.212591	0.185342		0.0416068	0.0256844	0.0955909	0.0899666
0.112751	0.163197		0.0759149	0.107352	0.217024	0.109168		0.0468131	0.0692148	0.233374	0.165224		0.053317	0.0285747	0.0873888	0.0456577
0.120305	0.188515		0.149114	0.24413	0.193224	0.134577		0.132518	0.0498497	0.285917	0.0837022		0.022561	0.0481775	0.0301619	0.0479566
0.103264	0.319918		0.196713	0.133093	0.241224	0.0933315		0.0837413	0.134114	0.1195	0.19511		0.0245964	0.054931	0.0442411	0.0448195
0.0974458	0.289627		0.167069	0.147967	0.246031	0.0785371		0.107418	0.0565788	0.0867385	0.176865		0.0249194	0.0873385	0.040719	0.0695591
0.100768	0.108432		0.148265	0.0746187	0.263221	0.0885633		0.0754992	0.0362526	0.16016	0.0715134		0.0350199	0.0462357	0.099191	0.1047
0.120797	0.270358		0.156778	0.057505	0.182106	0.18904		0.0395392	0.0468444	0.151742	0.143521		0.0842257	0.0632587	0.0860302	0.0500184
0.039497	0.124903		0.186854	0.1036	0.352318	0.0616382		0.0583627	0.0582559	0.158924	0.138741		0.083012	0.0590086	0.0697939	0.0619183
0.0799837	0.0964829		0.0639242	0.0549708	0.24592	0.161004		0.0631368	0.0766756	0.0922769	0.159262		0.0555215	0.0529617	0.0929684	0.079005
0.0607881	0.150676		0.117298	0.132263	0.296528	0.115781		0.0565798	0.106848	0.206869	0.160356		0.0976387	0.0476398	0.0982529	0.0611461
0.163011	0.293185		0.0912802	0.0842167	0.242891	0.197275		0.0363613	0.0837129	0.10485	0.190772		0.0328829	0.0761168	0.0702051	0.0616661
0.140726	0.232727		0.0721384	0.100768	0.207523	0.160388		0.161362	0.113011	0.264118	0.215474		0.058592	0.0346244	0.10059	0.0433244
0.0755777	0.17661		0.0489277	0.101842	0.254266	0.157849		0.147945	0.0699082	0.25311	0.102317		0.0976155	0.0363677	0.085187	0.0540732
0.0707051	0.21614		0.101589	0.120318	0.188122	0.136898		0.110743	0.153657	0.378677	0.18011		0.084834	0.0438951	0.0891847	0.029701
0.0721691	0.164965		0.0580247	0.12752	0.154095	0.110512		0.12442	0.171496	0.206126	0.0603197		0.0301309	0.05275	0.0824115	0.0323806
0.143008	0.244252		0.124385	0.118931	0.165422	0.124427			0.0204955	0.283189	0.108961		0.037132	0.0366715	0.0886166	0.0385292
0.0981775	0.199883		0.0509079	0.110324	0.119729	0.0908914			0.164275	0.320943	0.131358		0.0327201	0.029138	0.0631871	0.0645053
0.0845524	0.204017		0.111836	0.0771608	0.136894	0.247598			0.135887		0.158107			0.0580045	0.0462496	0.0670115
0.204701	0.227676		0.126796	0.0662833	0.200314	0.245122			0.162687		0.173564			0.0429151	0.064107	0.0527359
0.185555	0.186161		0.113852	0.0757425	0.208755	0.17886			0.022248		0.0740771			0.033056	0.0847153	0.0597702
	0.238611		0.0988432	0.0489991	0.123524	0.281829									0.0384893	0.0428797
	0.162976		0.137638	0.181856	0.19363	0.256446									0.0371457	0.0581274
	0.0799104		0.131957	0.160141	0.187607	0.319059									0.0529729	0.0332288
	0.2845		0.0940917	0.129385	0.18034	0.216073									0.0627352	0.0477092
	0.277031		0.0872634		0.153289	0.201105									0.0997468
	0.0655142		0.100747		0.169175										0.0719766
			0.240027		0.233314										0.0694213
			0.259517		0.233483

## Sheet: Figure 6
Figure 6 B
Clasping
WT Vehicle				WT SCH23390				KO Vehicle				KO SCH23390
Day 0	Day 1	Day 5		Day 0	Day 1	Day 5		Day 0	Day 1	Day 5		Day 0	Day 1	Day 5
0	0	0		0	0	0		2	2	2		2	1	3
0	0	0		0.5	1	0.5		2.5	3	1.5		2	2	3
0	0	0		0	0	0		1	0.5	1		3	1.5	1
0	0	0		0	0	0		3	2	2.5		2	0	0.5
0.5	0	0		0	0	0		0.5	0	1		0	0.5	3
0	0	0		0	0	0						1	0	2.5
0	0	0		0	0	0						1	2	2
0.5	0.5	0.5		0	0	0
Figure 6 B
Latency to fall (s)
WT Vehicle				WT SCH23390				KO Vehicle				KO SCH23390
Day 0	Day 1	Day 5		Day 0	Day 1	Day 5		Day 0	Day 1	Day 5		Day 0	Day 1	Day 5
33	15	32		19	17	21		9	15	13		14	12	14
39	39	22		42	9	17		11	20	14		4	11	5
26	29	41		34	14	30		17	8	8		13	7	9
15	30	34		15	29	20		18	10	26		4	4	7
25	17	17		22	7	6		14	13	9		16	8	10
30	32	24		27	25	16						17	6	8
28	42	30		31	28	12						10	15	11
23	22	29		32	22	15

## Sheet: Figure 7
Figure 7 A
Clasping
iMSN WT	Vehicle							0.1 mg/kg Istra							1.0 mg/kg Istra
Day 0	0	0	0	0	0	1		0.5	0	0	0	0.5	0		0.5	0	0	0.5	0	0.5	0
Day 1	0	0	0.5	0	0	0		0	0	1	0	0.5	0		0	0	0	0	0	0	0.5
Day 2	0.5	0	0	0.5	0.5	0		0	0	0	0.5	0.5	0		0.5	0	0	0	0	0	0
Day 3	0	0.5	0	0.5	0	0		0	0.5	0	0.5	0	0.5		0	0.5	0	0.5	0	0	0
Day 4	0.5	0	0.5	0	0.5	0		0.5	0.5	1	0.5	0	0.5		0	0.5	0	0	0	0	0
Day 5	0	0.5	0.5	0	0.5	0		0	0	1	0.5	0	0.5		0	0.5	0	0.5	0	0.5	0
Day 6	0	0	0	0	1	0		0.5	0.5	0	0	0.5	0		0.5	0	0	0	1	0	0.5
Day 7	0.5	0	0	0	0	1		0	0	1	0	0.5	0		0	0	0	0	0.5	0	0.5
Day 8	0.5	0.5	0	0	0.5	1		0	0.5	1	0	0	0		0.5	0.5	0	0.5	0	0	0
Day 9	0	0.5	0	0	0	1		0.5	0	1	0	0.5	0.5		0	0	0	0	0	0.5	0
Day 10	0	0	1	0	0	1		0.5	0.5	0	0	0.5	0		0.5	0.5	0	0.5	0	0.5	0
Day 11	0.5	0	0	0.5	0.5	0		0	0.5	0	0.5	0	0		0.5	0.5	0	0.5	0.5	0	0
Day 12	0.5	0	0	0.5	0	0		0.5	0.5	0	0.5	0.5	0		0	0	0	0	0.5	0	0.5
Day 13	0	0.5	1	0.5	0.5	0		0	0.5	1	0	0.5	0		0.5	0	0.5	0	0	0	0
Day 14	0	0.5	1	0	0.5	0		0.5	0	0	0.5	0	0.5		0	0.5	0.5	0	0	0	0.5
Figure 7 B
Clasping
iMSN KO	Vehicle						0.1 mg/kg Istra						1.0 mg/kg Istra
Day 0	2.5	1	2	2	2		1	2	2	1	2.5		1.5	1	2.5	3	2	1
Day 1	2.5	1	1.5	2	1.5		1.5	1	2.5	1	0.5		0	1	0	1.5	2	0
Day 2	2	1.5	1.5	1.5	1.5		1.5	0	0.5	1.5	2.5		1.5	1	0.5	0	1	1
Day 3	2.5	2	1.5	1.5	1.5		2	0.5	1	1	1.5		0.5	0.5	0	0	0.5	0.5
Day 4	2	1.5	2	1.5	2		1.5	0.5	2.5	0.5	1		1	0	0	1.5	1.5	1
Day 5	2.5	1.5	1.5	2	2		0.5	0	0.5	2.5	1.5		0.5	0.5	0	1	1	0.5
Day 6	3	2	2	1	1.5		2	1.5	0.5	1	2		0.5	0	0.5	1	0.5	0.5
Day 7	1.5	1.5	2	2	1.5		1	1	2	0.5	1.5		0.5	1.5	1	0.5	0	0.5
Day 8	2.5	1.5	2	2	2		2.5	1.5	0.5	0.5	2		2	0.5	0	0	0	0.5
Day 9	2	2.5	2	2	2		2	1	2.5	1.5	0.5		0	1.5	1.5	0.5	0.5	0
Day 10	2	2	1	1.5	2		2	1.5	0.5	1	2		3	0	0.5	0	1	0
Day 11	2	2	1.5	2	2		1.5	2	0.5	1	0.5		0	0	0.5	1	1	0.5
Day 12	2	1	2	2	1.5		1.5	0.5	1.5	0.5	1.5		1.5	1	0.5	0.5	1	0.5
Day 13	2	1.5	1.5	2	2		1.5	2	1	0.5	1.5		1	0.5	1	1	0.5	0.5
Day 14	2	1.5	1.5	1.5	1.5		1	0.5	2	1	0.5		1	0.5	1	0	0.5	0.5
Figure 7 C
Clasping
iMSN WT	Vehicle							0.1 mg/kg Istra							1.0 mg/kg Istra
Day 0	0	0	0	0	0	1		0.5	0	0	0	0.5	0		0.5	0	0	0.5	0	0.5	0
Day 7	0.5	0	0	0	0	1		0	0	1	0	0.5	0		0	0	0	0	0.5	0	0.5
Day 14	0	0.5	1	0	0.5	0		0.5	0	0	0.5	0	0.5		0	0.5	0.5	0	0	0	0.5
Figure 7 D
Clasping
iMSN KO	Vehicle						0.1 mg/kg Istra						1.0 mg/kg Istra
Day 0	2.5	1	2	2	2		1	2	2	1	2.5		1.5	1	2.5	3	2	1
Day 7	1.5	1.5	2	2	1.5		1	1	2	0.5	1.5		0.5	1.5	1	0.5	0	0.5
Day 14	2	1.5	1.5	1.5	1.5		1	0.5	2	1	0.5		1	0.5	1	0	0.5	0.5
Figure 7 E
Latency to fall (s)
iMSN WT	Vehicle							Istradefylline
Day 0	39.04	35.12	27.16	22.21	29.9	36.05		41.9	48	35.11	33.92	27.08	29.93	22.57
Day 7	37.15	25.35	33.49	17.51	46.93	24.58		43.71	21.58	18.66	32.87	26.7	28.8	36.96
Day 14	17.73	22.17	32.38	43.63	20.73	32.33		25.74	44.67	25.19	37.38	34.11	31.03	18.22
Figure 7 F
Latency to fall (s)
iMSN KO	Vehicle						Istradefylline
Day 0	22.385	16.515	14.48	11.015	6.29		41.16	12.195	16.605	7.205	5.825	7.35
Day 7	22.78	17.345	8.695	20.525	15.655		30.418	25.593	19.501	19.26	17.83	25.96
Day 14	10.57	5.39	13.89	10.53	22.62		20.4	61.095	32.855	30.9	47.02	20.415
Figure 7 G
cAMP
iMSN WT		iMSN KO
Veh	Istra	Veh	Istra
0.352532	0.357059	0.562121	0.404897
0.542974	0.390128	0.490586	0.396726
0.451038	0.142537	0.726434	0.520088
0.309915	0.246442	0.623749	0.442244
0.195669	0.304543	0.656721	0.545749
0.58324	0.372502		0.461541
	0.16827
Figure 7 H
Amplitude
Veh	Istra
0.28977	0.111118
0.174242	0.0648236
0.0648236	0.142853
0.19306	0.0587865
0.111384	0.0680048
0.112401	0.0694584
0.128106	0.108436
0.205502	0.046495
0.233269	0.107807
0.223638	0.0751044
0.093959	0.0516278
0.0669201	0.0624659
0.226095	0.109461
0.133822	0.118999
0.164971	0.104042
0.147656	0.055375
0.148944	0.0440236
0.205303	0.0585691
0.167468	0.0731584
0.200367	0.0779731
0.259241	0.0712329
0.22488	0.0703661
0.241717	0.142913
0.287585	0.113886
0.126982	0.141737
0.150889	0.108326
0.110186	0.114472
0.127931	0.169713
0.144585	0.0980314
0.199874	0.122013
0.137034	0.133522
0.123515	0.133035
0.185136	0.122617
0.184262	0.141855
0.0924652	0.134891
0.0833221	0.147759
0.0762308	0.163946
0.142779	0.160447
0.15385	0.093934
0.26849	0.0864878
0.159562
0.0923999
0.111117
0.239542
0.208562
0.222333
0.334165
