# Supplementary material for: The G protein modifier KCTD5 tunes the decoding of neuromodulatory signals necessary for motor function in striatal neurons
Source: PLoS Biol. 2025 Apr 15;23(4):e3003117. doi: 10.1371/journal.pbio.3003117 (PMC12021292; doi:10.1371/journal.pbio.3003117)
Supplement: S2 Data — (XLSX) [file pbio.3003117.s010.xlsx]

## Sheet: Figure S1
Figure S1 E
KCTD5 level, norm
Ctrl	Cre
1.32016	0.259978
0.879847	0.0895183
0.799992	0.112036
Figure S1 F
Body Weight (g)
dMSN WT		dMSN KO			iMSN WT		iMSN KO
Male	Female	Male	Female		Male	Female	Male	Female
33	29	35	39		29	21	28	28
34	29	33	27		31	22	34	20
29	21	30	27		32	28	26	22
29	25	31	22		31	30	31	19
25	20	25	25		25	20	32	21
23	29	22	23		26	21	25	30
27	25	27	30		24	25	23	27
26	33	26	32		28	24	27
						27

## Sheet: Figure S2
Figure S2 A
Force (kg)
dMSN WT		dMSN KO			iMSN WT		iMSN KO
Male	Female	Male	Female		Male	Female	Male	Female
0.0705	0.0685	0.0495	0.042		0.05065	0.074	0.0845	0.0745
0.071	0.0565	0.075	0.043		0.0895	0.0945	0.083	0.036
0.0465	0.077	0.042	0.049		0.0575	0.0475	0.046	0.019
0.0395	0.0535	0.0225	0.062		0.0575	0.056	0.0535	0.03
0.074	0.0445	0.049	0.061		0.048	0.067	0.0335	0.029
0.0335	0.0335	0.051	0.019			0.016		0.021
0.0465	0.0445	0.032	0.028			0.0335		0.029
0.043	0.034		0.04			0.023
	0.059
Figure S2 B
Distance (m)																																Total Distance
dMSN WT male	5 min	10 min	15 min	20 min	25 min	30 min		dMSN WT female	5 min	10 min	15 min	20 min	25 min	30 min		dMSN KO male	5 min	10 min	15 min	20 min	25 min	30 min		dMSN KO female	5 min	10 min	15 min	20 min	25 min	30 min		dMSN WT		dMSN KO
	11.6309	6.3775	7.0007	5.097	4.9253	3.9253			11.303	7.3441	4.6712	4.3204	5.1097	3.638			9.3533	10.613	9.2901	10.0045	7.8205	6.1974			10.6612	5.0804	5.6603	1.6087	4.5126	3.289		Male	Female	Male	Female
	9.4284	7.478	5.818	5.5195	4.5771	3.1534			9.0811	6.1901	5.4334	6.2149	5.7041	4.8197			7.03	8.4671	5.5073	4.4011	4.4125	4.3221			10.6823	5.4792	3.6169	0.5598	3.3637	5.3725		38.9567	36.3864	53.2788	30.8122
	9.7328	5.1702	4.6823	5.668	2.1522	2.145			10.051	5.7481	5.6101	4.7795	3.3385	3.5015			15.6319	11.9084	9.3316	6.5428	4.2217	4.2136			11.2828	8.473	7.7479	7.6206	7.6382	5.0317		35.9744	37.4433	34.1401	29.0744
	10.2442	10.4461	6.1857	6.8496	8.4374	9.2938			10.6528	6.2512	5.9465	7.3514	5.8705	5.8912			9.7164	6.5064	4.8209	5.275	4.0599	4.0946			7.2438	7.6687	7.0096	7.1889	8.4544	7.4049		29.5505	33.0287	51.85	47.7942
	8.859	6.5823	4.5203	6.2483	5.1998	0.7952			14.4119	8.74	7.4157	7.9919	5.2358	3.3529			12.9816	7.7398	9.4836	5.6246	6.8491	6.2772			12.0804	4.8829	4.8584	4.3562	3.3105	4.535		51.4568	41.9636	34.4732	44.9703
	13.2956	9.541	8.9674	6.8911	7.3845	4.7864			10.1471	6.1123	4.8744	5.8168	5.9705	7.1089			11.8728	7.5365	6.9462	5.4919	4.1797	6.4651			6.3414	6.2646	3.4283	4.4636	2.8615	4.2813		32.2049	47.1482	48.9559	34.0234
	7.098	5.2481	2.917	2.8335	3.1603	3.5545			13.5956	7.232	7.5473	6.1864	6.0979	4.6042			11.6403	5.979	5.5165	5.759	4.8506	5.1049			11.8063	5.438	4.1922	3.9515	4.0012	4.5656		50.866	40.03	42.4922	27.6407
	10.1781	7.5377	8.7867	6.5633	8.2001	4.1315			10.8967	9.5314	5.2282	4.7986	4.6182	2.5505											8.9575	7.3943	4.7106	4.8868	3.2484	4.2736		24.8114	45.2634	38.8503	33.9548
									8.0557	4.6386	4.3546	3.8018	3.9077	3.5378																		45.3974	37.6236		33.4712
									8.8835	6.9062	7.0925	5.916	4.4042	4.2621																			28.2962
																																	37.4645
Figure S2 C
Distance (m)																																Total Distance
iMSN WT male	5 min	10 min	15 min	20 min	25 min	30 min		iMSN WT female	5 min	10 min	15 min	20 min	25 min	30 min		iMSN KO male	5 min	10 min	15 min	20 min	25 min	30 min		iMSN KO female	5 min	10 min	15 min	20 min	25 min	30 min		iMSN WT		iMSN KO
	11.8852	5.7957	4.2618	6.5259	4.0833	6.2029			8.4738	10.1805	7.2748	8.2774	8.2847	9.1204			11.4488	7.3886	7.078	6.5028	6.5016	5.1007			3.4186	2.5557	5.1034	0.7283	3.6304	3.2813		Male	Female	Male	Female
	8.331	6.0731	3.6675	4.2676	2.0214	5.8262			6.1771	3.6141	5.2439	4.5908	6.3198	6.5398			10.1791	6.3347	4.156	3.046	5.1707	3.5998			14.0379	10.7058	9.0317	7.94	6.3088	6.6754		38.7548	51.6116	44.0205	18.7177
	15.9325	7.452	6.8903	6.76	5.0744	8.7499			8.1496	6.0433	4.3638	4.8574	5.1335	5.3037			13.4799	4.9133	5.5327	6.532	4.1113	5.5883			12.5774	8.6101	7.6442	5.1771	6.1434	6.6686		30.1868	32.4855	32.4863	54.6996
	18.6497	11.4992	8.1771	7.73	6.8833	6.4958			7.1147	4.9473	3.9464	5.0514	5.0728	5.7938			12.1305	4.3369	4.4472	4.0928	3.2744	2.5705			13.1169	8.0037	8.6011	8.8451	6.0478	6.5123		50.8591	33.8513	40.1575	46.8208
	4.6708	4.064	3.2333	3.2691	3.2605	1.8988			6.9797	4.7309	5.5478	3.1537	4.4221	4.2422			14.4827	10.6637	8.3792	10.4882	8.5987	8.9158			14.861	8.7626	6.6131	7.9851	9.0984	7.8131		59.4351	31.9264	30.8523	51.1269
	7.3244	6.2198	4.4152	2.916	3.699	5.2941			10.2053	8.4667	6.1569	6.2517	4.5969	4.3333											12.5997	10.5011	8.2491	8.8354	8.1779	8.4794		20.3965	29.0764	61.5283	55.1333
	9.4911	6.5108	5.5943	6.6956	5.2126	4.2107			10.1689	9.9765	5.8254	3.5795	5.8944	6.2671											7.0284	6.5574	4.5024	5.4141	4.1994	2.4443		29.8685	40.0108		56.8426
									11.3787	6.6574	5.9634	5.5276	6.0818	4.6627																		37.7151	41.7118		30.146
									13.6324	7.885	8.932	8.7773	10.1988	8.731																			40.2716
									15.9405	9.8502	9.6647	4.3845	6.8878	7.1212																			58.1565
																																	53.8489
Figure S2 D
Zone Entries
dMSN WT		dMSN KO			iMSN WT		iMSN KO
Male	Female	Male	Female		Male	Female	Male	Female
480	583	500	478		586	754	716	280
557	593	776	430		505	399	492	730
642	510	529	638		601	491	645	538
648	598	529	684		814	456	524	759
482	1175	473	435		521	539	844	719
775	666	516	460		500	448		760
379	477		554		704	612		392
732	648		514			455
	672					812
	448					576
	410					351
	694
Figure S2 E
Time in Center (sec)																																Time in Center (min)
dMSN WT male	5 min	10 min	15 min	20 min	25 min	30 min		dMSN WT female	5 min	10 min	15 min	20 min	25 min	30 min		dMSN KO male	5 min	10 min	15 min	20 min	25 min	30 min		dMSN KO female	5 min	10 min	15 min	20 min	25 min	30 min		dMSN WT		dMSN KO
	148.3	88.8	125.95	103.2	127.7	197.35			166.35	188.25	204.25	208.2	112.75	124.05			82.9	189	186.95	173.35	159.9	159.75			165.15	119.2	109.9	66.15	120.3	51.8		Male	Female	Male	Female
	108.6	156.1	170.9	117.5	135.9	139.75			93	118.25	87.95	145.5	127.25	189.5			143.9	133.75	93.7	64.75	105	84.55			120.6	188.05	202.95	274.5	95.7	135.25		13.1883	16.7308	15.8642	10.5417
	138.8	209.7	149.15	172.55	219.25	149.95			91.55	147.2	157.75	150.4	188.15	127.65			88.2	99.45	139.9	165.7	198.25	201.15			93.25	78.7	138.65	136.45	112	188		13.8125	12.6908	10.4275	16.9508
	96.6	102.4	132.75	140.85	129.6	125.8			146.75	180.45	150.95	161.4	169.85	108.55			96.1	112.05	116.85	125.3	171.8	120.2			109.65	117.45	178.85	167.5	187.7	220.85		17.3233	14.3783	14.8775	12.4508
	121.5	112.6	63.15	85.85	81.55	19.7			81	121.2	125	97.25	125.1	57.6			119.1	177.5	199.95	231.85	246.5	207.85			50.3	58.9	69.7	105.5	100.55	187.75		12.1333	15.2992	12.3717	16.3667
	85.85	123.8	143.4	153.3	145.85	150.55			125.8	101.9	113.1	151.7	170.8	65.2			68.9	97.15	85.55	80.85	98.95	109.55			127.1	121	45.3	90.75	44.25	34.75		8.0725	10.1192	19.7125	9.545
	111.4	126.35	223.75	142.75	181.25	167.05			144.8	74.3	128.75	139.45	86.05	133.3			75.05	177.1	201.45	186.2	186.65	189.35			85.85	131.4	88.1	130.75	131.15	162.3		13.3792	12.1417	9.01583	7.71917
	110.7	159.35	167.15	185.25	172.95	229.65			104	117.85	136.05	197.95	174.4	168.9											80.55	68.15	88.3	70.3	56.15	62.75		15.8758	11.7775	16.93	12.1592
									89.55	85.7	176.35	143.45	129.95	94																		17.0842	14.9858		7.10333
									40.8	73.1	143.9	123.45	91.15	125.25																			11.9833
									36.7	107.6	74.45	91.8	65.9	95.3																			9.96083
									109.25	135.75	131.4	167.4	139.75	57.15																			7.8625
																																	12.345
Figure S2 F
Time in Corner (sec)																																Time in Corner (min)
dMSN WT male	5 min	10 min	15 min	20 min	25 min	30 min		dMSN WT female	5 min	10 min	15 min	20 min	25 min	30 min		dMSN KO male	5 min	10 min	15 min	20 min	25 min	30 min		dMSN KO female	5 min	10 min	15 min	20 min	25 min	30 min		dMSN WT		dMSN KO
	151.7	211.2	174.05	196.8	172.3	102.65			133.65	111.75	95.75	91.8	187.25	175.95			217.1	111	113.05	126.65	140.1	140.25			134.85	180.8	190.1	233.85	179.7	248.2		Male	Female	Male	Female
	191.4	143.9	129.1	182.5	164.1	160.25			207	181.75	212.05	154.5	172.75	110.5			156.1	166.25	206.3	235.25	195	215.45			179.4	111.95	97.05	25.5	204.3	164.75		16.8117	13.2692	14.1358	19.4583
	161.2	90.3	150.85	127.45	80.75	150.05			208.45	152.8	142.25	149.6	111.85	172.35			211.8	200.55	160.1	134.3	101.75	98.85			206.75	221.3	161.35	163.55	188	112		16.1875	17.3092	19.5725	13.0492
	203.4	197.6	167.25	159.15	170.4	174.2			153.25	119.55	149.05	138.6	130.15	191.45			203.9	187.95	183.15	174.7	128.2	179.8			190.35	182.55	121.15	132.5	112.3	79.15		12.6767	15.6217	15.1225	17.5492
	178.5	187.4	236.85	214.15	218.45	280.3			219	178.8	175	202.75	174.9	242.4			180.9	122.5	100.05	68.15	53.5	92.15			249.7	241.1	230.3	194.5	199.45	112.25		17.8667	14.7008	17.6283	13.6333
	214.15	176.2	156.6	146.7	154.15	149.45			174.2	198.1	186.9	148.3	129.2	234.8			231.1	202.85	214.45	219.15	201.05	190.45			172.9	179	254.7	209.25	255.75	265.25		21.9275	19.8808	10.2875	20.455
	188.6	173.65	76.25	157.25	118.75	132.95			155.2	225.7	171.25	160.55	213.95	166.7			224.95	122.9	98.55	113.8	113.35	110.65			214.15	168.6	211.9	169.25	168.85	137.7		16.6208	17.8583	20.9842	22.2808
	189.3	140.65	132.85	114.75	127.05	70.35			196	182.15	163.95	102.05	125.6	131.1											219.45	231.85	211.7	229.7	243.85	237.25		14.1242	18.2225	13.07	17.8408
									210.45	214.3	123.65	156.55	170.05	206																		12.9158	15.0142		22.8967
									259.2	226.9	156.1	176.55	208.85	174.75																			18.0167
									263.3	192.4	225.55	208.2	234.1	204.7																			20.0392
									190.75	164.25	168.6	132.6	160.25	242.85																			22.1375
																																	17.655
Figure S2 G
Time in Center (sec)																																Time in Center (min)
iMSN WT male	5 min	10 min	15 min	20 min	25 min	30 min		iMSN WT female	5 min	10 min	15 min	20 min	25 min	30 min		iMSN KO male	5 min	10 min	15 min	20 min	25 min	30 min		iMSN KO female	5 min	10 min	15 min	20 min	25 min	30 min		iMSN WT		iMSN KO
	114.85	106.3	99.5	170	167.25	117.65			166.95	152	145.35	163.9	144.1	106.75			108.45	166.75	197.7	180.25	196	211.9			90.15	56.95	72.75	8.2	34.4	34.2		Male	Female	Male	Female
	134.4	97	115.7	120.3	107.9	128.75			56.75	73.45	82.85	72.4	88.2	96.45			81.9	67.9	133	66.6	123.9	131.9			99.05	146.3	158.35	136.4	195.25	203.95		12.9258	14.6508	17.6842	4.94417
	108.15	123	146.15	116.05	177.65	140.45			152.6	130.8	71.5	71.65	85.65	84.55			70	123.25	141.7	106.95	143.75	89.8			96.65	128.2	127.8	158.2	128.05	183.55		11.7342	7.835	10.0867	15.655
	110.65	139.35	151.15	163.95	128.05	137.9			124.45	134.5	90.9	79	68.75	60.5			70.8	61.25	118.2	66.65	64.35	31.85			83.8	136.15	101.25	76.4	56.8	95.4		13.5242	9.94583	11.2575	13.7075
	168.7	147.8	204.9	143.3	85.65	53.25			142.5	153.65	133.15	143.15	192.15	122.15			138.65	132.4	133.5	125.65	134.6	86.15			80.3	141.1	172.2	130.05	113.25	116.6		13.8508	9.30167	6.885	9.16333
	133.55	122.7	170.65	221.85	237.9	160.05			37.85	133.25	100.6	90.8	83.5	92.6											73.85	98.25	101.4	76.35	92	140.25		13.3933	14.7792	12.5158	12.5583
	121.05	137.15	151.85	139.55	203.3	125.95			61.05	90.25	152.35	143.7	145.25	132.9											44.05	94.8	93.8	68.25	29	22.9		17.445	8.97667		9.70167
									41.9	78.05	59.05	102.85	112.5	210.05																		14.6475	12.0917		5.88
									82.85	113.6	118.2	122.9	94.55	98.25																			10.0733
									79.7	90.25	93.4	102.75	130.5	143.55																			10.5058
									57.95	61.05	87.7	92.65	58.9	82.3																			10.6692
																																	7.3425
Figure S2 H
Time in Corner (sec)																																Time in Corner (sec)
iMSN WT male	5 min	10 min	15 min	20 min	25 min	30 min		iMSN WT female	5 min	10 min	15 min	20 min	25 min	30 min		iMSN KO male	5 min	10 min	15 min	20 min	25 min	30 min		iMSN KO female	5 min	10 min	15 min	20 min	25 min	30 min		iMSN WT		iMSN KO
	185.15	193.7	200.5	130	132.75	182.35			133.05	148	154.65	136.1	155.9	193.25			191.55	133.25	102.3	119.75	104	88.1			209.85	243.05	227.25	291.8	265.6	265.8		Male	Female	Male	Female
	165.6	203	184.3	179.7	192.1	171.25			243.25	226.55	217.15	227.6	211.8	203.55			218.1	232.1	167	233.4	176.1	168.1			200.95	153.7	141.65	163.6	104.75	96.05		17.0742	15.3492	12.3158	25.0558
	191.85	177	153.85	183.95	122.35	159.55			147.4	169.2	228.5	228.35	214.35	215.45			230	176.75	158.3	193.05	156.25	210.2			203.35	171.8	172.2	141.8	171.95	116.45		18.2658	22.165	19.9133	14.345
	189.35	160.65	148.85	136.05	171.95	162.1			175.55	165.5	209.1	221	231.25	239.5			229.2	238.75	181.8	233.35	235.65	268.15			216.2	163.85	198.75	223.6	243.2	204.6		16.4758	20.0542	18.7425	16.2925
	131.3	152.2	95.1	156.7	214.35	246.75			157.5	146.35	166.85	156.85	107.85	177.85			161.35	167.6	166.5	174.35	165.4	213.85			219.7	158.9	127.8	169.95	186.75	183.4		16.1492	20.6983	23.115	20.8367
	166.45	177.3	129.35	78.15	62.1	139.95			262.15	166.75	199.4	209.2	216.5	207.4											226.15	201.75	198.6	223.65	208	159.75		16.6067	15.2208	17.4842	17.4417
	178.95	162.85	148.15	160.45	96.7	174.05			238.95	209.75	147.65	156.3	154.75	167.1											255.95	205.2	206.2	231.75	271	277.1		12.555	21.0233		20.2983
									258.1	221.95	240.95	197.15	187.5	89.95																		15.3525	17.9083		24.12
									217.15	186.4	181.8	177.1	205.45	201.75																			19.9267
									220.3	209.75	206.6	197.25	169.5	156.45																			19.4942
									242.05	238.95	212.3	207.35	241.1	217.7																			19.3308
																																	22.6575

## Sheet: Figure S3
Figure S3 C					Figure S3 D
group	name	syllable	frequency		group	name	syllable	frequency
dMSN KO	554460_LLDLC_snapshot-1000	0	0.140056		WT	532608_LDLC_snapshot-1000	0	0.128205
dMSN KO	554460_LLDLC_snapshot-1000	1	0.116626		WT	532608_LDLC_snapshot-1000	1	0.134381
dMSN KO	554460_LLDLC_snapshot-1000	2	0.0876432		WT	532608_LDLC_snapshot-1000	2	0.115291
dMSN KO	554460_LLDLC_snapshot-1000	3	0.0829573		WT	532608_LDLC_snapshot-1000	3	0.0475388
dMSN KO	554460_LLDLC_snapshot-1000	4	0.0848664		WT	532608_LDLC_snapshot-1000	4	0.0522179
dMSN KO	554460_LLDLC_snapshot-1000	5	0.0817425		WT	532608_LDLC_snapshot-1000	5	0.0812278
dMSN KO	554460_LLDLC_snapshot-1000	6	0.0668171		WT	532608_LDLC_snapshot-1000	6	0.0743028
dMSN KO	554460_LLDLC_snapshot-1000	7	0.0636932		WT	532608_LDLC_snapshot-1000	7	0.0484746
dMSN KO	554460_LLDLC_snapshot-1000	8	0.0597015		WT	532608_LDLC_snapshot-1000	8	0.0396781
dMSN KO	554460_LLDLC_snapshot-1000	9	0.0321069		WT	532608_LDLC_snapshot-1000	9	0.0291971
dMSN KO	554460_LLDLC_snapshot-1000	10	0.0308921		WT	532608_LDLC_snapshot-1000	10	0.0475388
dMSN KO	554460_LLDLC_snapshot-1000	11	0.0269004		WT	532608_LDLC_snapshot-1000	11	0.0263897
dMSN KO	554460_LLDLC_snapshot-1000	12	0.0249913		WT	532608_LDLC_snapshot-1000	12	0.025641
dMSN KO	554460_LLDLC_snapshot-1000	13	0.0187435		WT	532608_LDLC_snapshot-1000	13	0.00336889
dMSN KO	554460_LLDLC_snapshot-1000	14	0.0114544		WT	532608_LDLC_snapshot-1000	14	0.000935804
dMSN KO	554460_LLDLC_snapshot-1000	15	0.0145783		WT	532608_LDLC_snapshot-1000	15	0.019839
dMSN KO	554460_LLDLC_snapshot-1000	16	0.0107602		WT	532608_LDLC_snapshot-1000	16	0.0282613
dMSN KO	554460_LLDLC_snapshot-1000	17	0.00260326		WT	532608_LDLC_snapshot-1000	17	0.0226465
dMSN KO	554460_LLDLC_snapshot-1000	18	0.00416522		WT	532608_LDLC_snapshot-1000	18	0.00374322
dMSN KO	554460_LLDLC_snapshot-1000	19	0.00642138		WT	532608_LDLC_snapshot-1000	19	0.0159087
dMSN KO	554460_LLDLC_snapshot-1000	20	0.00572718		WT	532608_LDLC_snapshot-1000	20	0.00917088
dMSN KO	554460_LRDLC_snapshot-1000	0	0.152007		WT	532608_LRDLC_snapshot-1000	0	0.135619
dMSN KO	554460_LRDLC_snapshot-1000	1	0.120071		WT	532608_LRDLC_snapshot-1000	1	0.116001
dMSN KO	554460_LRDLC_snapshot-1000	2	0.111864		WT	532608_LRDLC_snapshot-1000	2	0.105937
dMSN KO	554460_LRDLC_snapshot-1000	3	0.079215		WT	532608_LRDLC_snapshot-1000	3	0.0805186
dMSN KO	554460_LRDLC_snapshot-1000	4	0.0611954		WT	532608_LRDLC_snapshot-1000	4	0.0615831
dMSN KO	554460_LRDLC_snapshot-1000	5	0.0620874		WT	532608_LRDLC_snapshot-1000	5	0.0639713
dMSN KO	554460_LRDLC_snapshot-1000	6	0.064942		WT	532608_LRDLC_snapshot-1000	6	0.0527124
dMSN KO	554460_LRDLC_snapshot-1000	7	0.0581624		WT	532608_LRDLC_snapshot-1000	7	0.0694302
dMSN KO	554460_LRDLC_snapshot-1000	8	0.0503122		WT	532608_LRDLC_snapshot-1000	8	0.0680655
dMSN KO	554460_LRDLC_snapshot-1000	9	0.023372		WT	532608_LRDLC_snapshot-1000	9	0.0354828
dMSN KO	554460_LRDLC_snapshot-1000	10	0.040678		WT	532608_LRDLC_snapshot-1000	10	0.0501535
dMSN KO	554460_LRDLC_snapshot-1000	11	0.0297948		WT	532608_LRDLC_snapshot-1000	11	0.0441829
dMSN KO	554460_LRDLC_snapshot-1000	12	0.0253345		WT	532608_LRDLC_snapshot-1000	12	0.0238826
dMSN KO	554460_LRDLC_snapshot-1000	13	0.0132025		WT	532608_LRDLC_snapshot-1000	13	0.0138178
dMSN KO	554460_LRDLC_snapshot-1000	14	0.0153434		WT	532608_LRDLC_snapshot-1000	14	0.00511771
dMSN KO	554460_LRDLC_snapshot-1000	15	0.0101695		WT	532608_LRDLC_snapshot-1000	15	0.0138178
dMSN KO	554460_LRDLC_snapshot-1000	16	0.00963426		WT	532608_LRDLC_snapshot-1000	16	0.0122825
dMSN KO	554460_LRDLC_snapshot-1000	17	0.0058876		WT	532608_LRDLC_snapshot-1000	17	0.0116001
dMSN KO	554460_LRDLC_snapshot-1000	18	0.00321142		WT	532608_LRDLC_snapshot-1000	18	0.00204708
dMSN KO	554460_LRDLC_snapshot-1000	19	0.00535236		WT	532608_LRDLC_snapshot-1000	19	0.00238826
dMSN KO	554460_LRDLC_snapshot-1000	20	0.00535236		WT	532608_LRDLC_snapshot-1000	20	0.00887069
dMSN KO	554460_RRDLC_snapshot-1000	0	0.146835		WT	532642_RDLC_snapshot-1000	0	0.130963
dMSN KO	554460_RRDLC_snapshot-1000	1	0.163682		WT	532642_RDLC_snapshot-1000	1	0.0986493
dMSN KO	554460_RRDLC_snapshot-1000	2	0.0971804		WT	532642_RDLC_snapshot-1000	2	0.107882
dMSN KO	554460_RRDLC_snapshot-1000	3	0.0813974		WT	532642_RDLC_snapshot-1000	3	0.0752265
dMSN KO	554460_RRDLC_snapshot-1000	4	0.077496		WT	532642_RDLC_snapshot-1000	4	0.067191
dMSN KO	554460_RRDLC_snapshot-1000	5	0.0659691		WT	532642_RDLC_snapshot-1000	5	0.061207
dMSN KO	554460_RRDLC_snapshot-1000	6	0.0611811		WT	532642_RDLC_snapshot-1000	6	0.0530005
dMSN KO	554460_RRDLC_snapshot-1000	7	0.0468168		WT	532642_RDLC_snapshot-1000	7	0.0654813
dMSN KO	554460_RRDLC_snapshot-1000	8	0.0338713		WT	532642_RDLC_snapshot-1000	8	0.0543683
dMSN KO	554460_RRDLC_snapshot-1000	9	0.0555063		WT	532642_RDLC_snapshot-1000	9	0.0417165
dMSN KO	554460_RRDLC_snapshot-1000	10	0.0512502		WT	532642_RDLC_snapshot-1000	10	0.0377842
dMSN KO	554460_RRDLC_snapshot-1000	11	0.0317432		WT	532642_RDLC_snapshot-1000	11	0.0401778
dMSN KO	554460_RRDLC_snapshot-1000	12	0.00709346		WT	532642_RDLC_snapshot-1000	12	0.0321422
dMSN KO	554460_RRDLC_snapshot-1000	13	0.0175563		WT	532642_RDLC_snapshot-1000	13	0.0312874
dMSN KO	554460_RRDLC_snapshot-1000	14	0.0219897		WT	532642_RDLC_snapshot-1000	14	0.0232518
dMSN KO	554460_RRDLC_snapshot-1000	15	0.0180883		WT	532642_RDLC_snapshot-1000	15	0.0140195
dMSN KO	554460_RRDLC_snapshot-1000	16	0.00319206		WT	532642_RDLC_snapshot-1000	16	0.0100872
dMSN KO	554460_RRDLC_snapshot-1000	17	0.00301472		WT	532642_RDLC_snapshot-1000	17	0.00889041
dMSN KO	554460_RRDLC_snapshot-1000	18	0.00443341		WT	532642_RDLC_snapshot-1000	18	0.00871944
dMSN KO	554460_RRDLC_snapshot-1000	19	0.0039014		WT	532642_RDLC_snapshot-1000	19	0.00512908
dMSN KO	554460_RRDLC_snapshot-1000	20	0.00159603		WT	532642_RDLC_snapshot-1000	20	0.00683878
dMSN KO	554462_LRDLC_snapshot-1000	0	0.118616		WT	554562_LDLC_snapshot-1000	0	0.114988
dMSN KO	554462_LRDLC_snapshot-1000	1	0.138945		WT	554562_LDLC_snapshot-1000	1	0.12702
dMSN KO	554462_LRDLC_snapshot-1000	2	0.0715726		WT	554562_LDLC_snapshot-1000	2	0.0837057
dMSN KO	554462_LRDLC_snapshot-1000	3	0.0976142		WT	554562_LDLC_snapshot-1000	3	0.0733929
dMSN KO	554462_LRDLC_snapshot-1000	4	0.0912298		WT	554562_LDLC_snapshot-1000	4	0.0955655
dMSN KO	554462_LRDLC_snapshot-1000	5	0.0719086		WT	554562_LDLC_snapshot-1000	5	0.0680646
dMSN KO	554462_LRDLC_snapshot-1000	6	0.0448589		WT	554562_LDLC_snapshot-1000	6	0.0591268
dMSN KO	554462_LRDLC_snapshot-1000	7	0.0394825		WT	554562_LDLC_snapshot-1000	7	0.0620488
dMSN KO	554462_LRDLC_snapshot-1000	8	0.0257056		WT	554562_LDLC_snapshot-1000	8	0.0639395
dMSN KO	554462_LRDLC_snapshot-1000	9	0.0693884		WT	554562_LDLC_snapshot-1000	9	0.0572362
dMSN KO	554462_LRDLC_snapshot-1000	10	0.0292339		WT	554562_LDLC_snapshot-1000	10	0.0271571
dMSN KO	554462_LRDLC_snapshot-1000	11	0.0450269		WT	554562_LDLC_snapshot-1000	11	0.0333448
dMSN KO	554462_LRDLC_snapshot-1000	12	0.015625		WT	554562_LDLC_snapshot-1000	12	0.0254383
dMSN KO	554462_LRDLC_snapshot-1000	13	0.0117608		WT	554562_LDLC_snapshot-1000	13	0.0135785
dMSN KO	554462_LRDLC_snapshot-1000	14	0.0147849		WT	554562_LDLC_snapshot-1000	14	0.00893778
dMSN KO	554462_LRDLC_snapshot-1000	15	0.0327621		WT	554562_LDLC_snapshot-1000	15	0.00996906
dMSN KO	554462_LRDLC_snapshot-1000	16	0.00672043		WT	554562_LDLC_snapshot-1000	16	0.0101409
dMSN KO	554462_LRDLC_snapshot-1000	17	0.00218414		WT	554562_LDLC_snapshot-1000	17	0.00584393
dMSN KO	554462_LRDLC_snapshot-1000	18	0.015121		WT	554562_LDLC_snapshot-1000	18	0.02011
dMSN KO	554462_LRDLC_snapshot-1000	19	0.0107527		WT	554562_LDLC_snapshot-1000	19	0.00515641
dMSN KO	554462_LRDLC_snapshot-1000	20	0.0094086		WT	554562_LDLC_snapshot-1000	20	0.00412513
dMSN KO	554467_LDLC_snapshot-1000	0	0.160404		WT	554562_LRDLC_snapshot-1000	0	0.0993971
dMSN KO	554467_LDLC_snapshot-1000	1	0.123574		WT	554562_LRDLC_snapshot-1000	1	0.107056
dMSN KO	554467_LDLC_snapshot-1000	2	0.102262		WT	554562_LRDLC_snapshot-1000	2	0.0764217
dMSN KO	554467_LDLC_snapshot-1000	3	0.0781454		WT	554562_LRDLC_snapshot-1000	3	0.0669708
dMSN KO	554467_LDLC_snapshot-1000	4	0.0925407		WT	554562_LRDLC_snapshot-1000	4	0.0772364
dMSN KO	554467_LDLC_snapshot-1000	5	0.0667414		WT	554562_LRDLC_snapshot-1000	5	0.0984194
dMSN KO	554467_LDLC_snapshot-1000	6	0.0590765		WT	554562_LRDLC_snapshot-1000	6	0.0312856
dMSN KO	554467_LDLC_snapshot-1000	7	0.0587026		WT	554562_LRDLC_snapshot-1000	7	0.0692521
dMSN KO	554467_LDLC_snapshot-1000	8	0.0551505		WT	554562_LRDLC_snapshot-1000	8	0.0554017
dMSN KO	554467_LDLC_snapshot-1000	9	0.0222471		WT	554562_LRDLC_snapshot-1000	9	0.101841
dMSN KO	554467_LDLC_snapshot-1000	10	0.037951		WT	554562_LRDLC_snapshot-1000	10	0.0229754
dMSN KO	554467_LDLC_snapshot-1000	11	0.0297252		WT	554562_LRDLC_snapshot-1000	11	0.0133616
dMSN KO	554467_LDLC_snapshot-1000	12	0.00859974		WT	554562_LRDLC_snapshot-1000	12	0.0131986
dMSN KO	554467_LDLC_snapshot-1000	13	0.0140213		WT	554562_LRDLC_snapshot-1000	13	0.00293303
dMSN KO	554467_LDLC_snapshot-1000	14	0.0171995		WT	554562_LRDLC_snapshot-1000	14	0.00244419
dMSN KO	554467_LDLC_snapshot-1000	15	0.00616938		WT	554562_LRDLC_snapshot-1000	15	0.0374776
dMSN KO	554467_LDLC_snapshot-1000	16	0.00373902		WT	554562_LRDLC_snapshot-1000	16	0.015154
dMSN KO	554467_LDLC_snapshot-1000	17	0.0521593		WT	554562_LRDLC_snapshot-1000	17	0.00912498
dMSN KO	554467_LDLC_snapshot-1000	18	0.00224341		WT	554562_LRDLC_snapshot-1000	18	0.00358481
dMSN KO	554467_LDLC_snapshot-1000	19	0.00186951		WT	554562_LRDLC_snapshot-1000	19	0.024116
dMSN KO	554467_LDLC_snapshot-1000	20	0.00299121		WT	554562_LRDLC_snapshot-1000	20	0.0109174
dMSN KO	554469_LDLC_snapshot-1000	0	0.129298		WT	A2A_554562_RDLC_snapshot-1000	0	0.136746
dMSN KO	554469_LDLC_snapshot-1000	1	0.112354		WT	A2A_554562_RDLC_snapshot-1000	1	0.117415
dMSN KO	554469_LDLC_snapshot-1000	2	0.0853759		WT	A2A_554562_RDLC_snapshot-1000	2	0.112762
dMSN KO	554469_LDLC_snapshot-1000	3	0.0830729		WT	A2A_554562_RDLC_snapshot-1000	3	0.0715948
dMSN KO	554469_LDLC_snapshot-1000	4	0.0730383		WT	A2A_554562_RDLC_snapshot-1000	4	0.082334
dMSN KO	554469_LDLC_snapshot-1000	5	0.0595493		WT	A2A_554562_RDLC_snapshot-1000	5	0.0651512
dMSN KO	554469_LDLC_snapshot-1000	6	0.0695838		WT	A2A_554562_RDLC_snapshot-1000	6	0.0524432
dMSN KO	554469_LDLC_snapshot-1000	7	0.0475407		WT	A2A_554562_RDLC_snapshot-1000	7	0.0585287
dMSN KO	554469_LDLC_snapshot-1000	8	0.0269781		WT	A2A_554562_RDLC_snapshot-1000	8	0.0710578
dMSN KO	554469_LDLC_snapshot-1000	9	0.0501727		WT	A2A_554562_RDLC_snapshot-1000	9	0.0515482
dMSN KO	554469_LDLC_snapshot-1000	10	0.0279651		WT	A2A_554562_RDLC_snapshot-1000	10	0.027206
dMSN KO	554469_LDLC_snapshot-1000	11	0.0258266		WT	A2A_554562_RDLC_snapshot-1000	11	0.0234473
dMSN KO	554469_LDLC_snapshot-1000	12	0.0427702		WT	A2A_554562_RDLC_snapshot-1000	12	0.0146769
dMSN KO	554469_LDLC_snapshot-1000	13	0.0238526		WT	A2A_554562_RDLC_snapshot-1000	13	0.00805441
dMSN KO	554469_LDLC_snapshot-1000	14	0.0230301		WT	A2A_554562_RDLC_snapshot-1000	14	0.00322176
dMSN KO	554469_LDLC_snapshot-1000	15	0.0203981		WT	A2A_554562_RDLC_snapshot-1000	15	0.0144979
dMSN KO	554469_LDLC_snapshot-1000	16	0.0161211		WT	A2A_554562_RDLC_snapshot-1000	16	0.00984428
dMSN KO	554469_LDLC_snapshot-1000	17	0.000329001		WT	A2A_554562_RDLC_snapshot-1000	17	0.013961
dMSN KO	554469_LDLC_snapshot-1000	18	0.0139826		WT	A2A_554562_RDLC_snapshot-1000	18	0.013782
dMSN KO	554469_LDLC_snapshot-1000	19	0.0121731		WT	A2A_554562_RDLC_snapshot-1000	19	0.0125291
dMSN KO	554469_LDLC_snapshot-1000	20	0.0146406		WT	A2A_554562_RDLC_snapshot-1000	20	0.00429569
WT	554460_LDLC_snapshot-1000	0	0.157718		iMSN KO	532608_RDLC_snapshot-1000	0	0.127075
WT	554460_LDLC_snapshot-1000	1	0.114447		iMSN KO	532608_RDLC_snapshot-1000	1	0.121726
WT	554460_LDLC_snapshot-1000	2	0.105793		iMSN KO	532608_RDLC_snapshot-1000	2	0.13187
WT	554460_LDLC_snapshot-1000	3	0.0808901		iMSN KO	532608_RDLC_snapshot-1000	3	0.0509037
WT	554460_LDLC_snapshot-1000	4	0.0634052		iMSN KO	532608_RDLC_snapshot-1000	4	0.051457
WT	554460_LDLC_snapshot-1000	5	0.057047		iMSN KO	532608_RDLC_snapshot-1000	5	0.0658429
WT	554460_LDLC_snapshot-1000	6	0.0831862		iMSN KO	532608_RDLC_snapshot-1000	6	0.106603
WT	554460_LDLC_snapshot-1000	7	0.0706464		iMSN KO	532608_RDLC_snapshot-1000	7	0.0531169
WT	554460_LDLC_snapshot-1000	8	0.0614624		iMSN KO	532608_RDLC_snapshot-1000	8	0.0385467
WT	554460_LDLC_snapshot-1000	9	0.0261392		iMSN KO	532608_RDLC_snapshot-1000	9	0.0328292
WT	554460_LDLC_snapshot-1000	10	0.0271989		iMSN KO	532608_RDLC_snapshot-1000	10	0.0597565
WT	554460_LDLC_snapshot-1000	11	0.0330272		iMSN KO	532608_RDLC_snapshot-1000	11	0.0391
WT	554460_LDLC_snapshot-1000	12	0.0162487		iMSN KO	532608_RDLC_snapshot-1000	12	0.0400221
WT	554460_LDLC_snapshot-1000	13	0.0231367		iMSN KO	532608_RDLC_snapshot-1000	13	0.00866839
WT	554460_LDLC_snapshot-1000	14	0.0215472		iMSN KO	532608_RDLC_snapshot-1000	14	0.00202877
WT	554460_LDLC_snapshot-1000	15	0.0213705		iMSN KO	532608_RDLC_snapshot-1000	15	0.0108816
WT	554460_LDLC_snapshot-1000	16	0.00724126		iMSN KO	532608_RDLC_snapshot-1000	16	0.0145703
WT	554460_LDLC_snapshot-1000	17	0.00264924		iMSN KO	532608_RDLC_snapshot-1000	17	0.0138325
WT	554460_LDLC_snapshot-1000	18	0.0033557		iMSN KO	532608_RDLC_snapshot-1000	18	0.00221321
WT	554460_LDLC_snapshot-1000	19	0.00229601		iMSN KO	532608_RDLC_snapshot-1000	19	0.00719292
WT	554460_LDLC_snapshot-1000	20	0.00353232		iMSN KO	532608_RDLC_snapshot-1000	20	0.00387311
WT	554460_RDLC_snapshot-1000	0	0.135605		iMSN KO	532642_LDLC_snapshot-1000	0	0.0905789
WT	554460_RDLC_snapshot-1000	1	0.1477		iMSN KO	532642_LDLC_snapshot-1000	1	0.0670797
WT	554460_RDLC_snapshot-1000	2	0.0940375		iMSN KO	532642_LDLC_snapshot-1000	2	0.0788293
WT	554460_RDLC_snapshot-1000	3	0.092845		iMSN KO	532642_LDLC_snapshot-1000	3	0.0578936
WT	554460_RDLC_snapshot-1000	4	0.0868825		iMSN KO	532642_LDLC_snapshot-1000	4	0.038667
WT	554460_RDLC_snapshot-1000	5	0.0635434		iMSN KO	532642_LDLC_snapshot-1000	5	0.0281991
WT	554460_RDLC_snapshot-1000	6	0.0844974		iMSN KO	532642_LDLC_snapshot-1000	6	0.051912
WT	554460_RDLC_snapshot-1000	7	0.0511073		iMSN KO	532642_LDLC_snapshot-1000	7	0.0510575
WT	554460_RDLC_snapshot-1000	8	0.0345826		iMSN KO	532642_LDLC_snapshot-1000	8	0.0367443
WT	554460_RDLC_snapshot-1000	9	0.0262351		iMSN KO	532642_LDLC_snapshot-1000	9	0.0160222
WT	554460_RDLC_snapshot-1000	10	0.0247019		iMSN KO	532642_LDLC_snapshot-1000	10	0.0559709
WT	554460_RDLC_snapshot-1000	11	0.0306644		iMSN KO	532642_LDLC_snapshot-1000	11	0.0303354
WT	554460_RDLC_snapshot-1000	12	0.0160136		iMSN KO	532642_LDLC_snapshot-1000	12	0.0382397
WT	554460_RDLC_snapshot-1000	13	0.0168654		iMSN KO	532642_LDLC_snapshot-1000	13	0.1301
WT	554460_RDLC_snapshot-1000	14	0.0339012		iMSN KO	532642_LDLC_snapshot-1000	14	0.0816065
WT	554460_RDLC_snapshot-1000	15	0.0255537		iMSN KO	532642_LDLC_snapshot-1000	15	0.0140996
WT	554460_RDLC_snapshot-1000	16	0.00391823		iMSN KO	532642_LDLC_snapshot-1000	16	0.00811792
WT	554460_RDLC_snapshot-1000	17	0.00834753		iMSN KO	532642_LDLC_snapshot-1000	17	0.00918607
WT	554460_RDLC_snapshot-1000	18	0.00289608		iMSN KO	532642_LDLC_snapshot-1000	18	0.00234993
WT	554460_RDLC_snapshot-1000	19	0.00221465		iMSN KO	532642_LDLC_snapshot-1000	19	0.000427259
WT	554460_RDLC_snapshot-1000	20	0.00272572		iMSN KO	532642_LDLC_snapshot-1000	20	0.00299081
WT	554462_LDLC_snapshot-1000	0	0.128633		iMSN KO	532642_LRDLC_snapshot-1000	0	0.114374
WT	554462_LDLC_snapshot-1000	1	0.140999		iMSN KO	532642_LRDLC_snapshot-1000	1	0.133842
WT	554462_LDLC_snapshot-1000	2	0.0886462		iMSN KO	532642_LRDLC_snapshot-1000	2	0.0817651
WT	554462_LDLC_snapshot-1000	3	0.0839891		iMSN KO	532642_LRDLC_snapshot-1000	3	0.076087
WT	554462_LDLC_snapshot-1000	4	0.081259		iMSN KO	532642_LRDLC_snapshot-1000	4	0.0699221
WT	554462_LDLC_snapshot-1000	5	0.063594		iMSN KO	532642_LRDLC_snapshot-1000	5	0.0739779
WT	554462_LDLC_snapshot-1000	6	0.0616669		iMSN KO	532642_LRDLC_snapshot-1000	6	0.0449384
WT	554462_LDLC_snapshot-1000	7	0.0541192		iMSN KO	532642_LRDLC_snapshot-1000	7	0.0832252
WT	554462_LDLC_snapshot-1000	8	0.0351694		iMSN KO	532642_LRDLC_snapshot-1000	8	0.0582414
WT	554462_LDLC_snapshot-1000	9	0.0438413		iMSN KO	532642_LRDLC_snapshot-1000	9	0.0402336
WT	554462_LDLC_snapshot-1000	10	0.0401477		iMSN KO	532642_LRDLC_snapshot-1000	10	0.0381246
WT	554462_LDLC_snapshot-1000	11	0.0311546		iMSN KO	532642_LRDLC_snapshot-1000	11	0.0579169
WT	554462_LDLC_snapshot-1000	12	0.0311546		iMSN KO	532642_LRDLC_snapshot-1000	12	0.0206035
WT	554462_LDLC_snapshot-1000	13	0.0273005		iMSN KO	532642_LRDLC_snapshot-1000	13	0.0361778
WT	554462_LDLC_snapshot-1000	14	0.0157379		iMSN KO	532642_LRDLC_snapshot-1000	14	0.0264439
WT	554462_LDLC_snapshot-1000	15	0.0152561		iMSN KO	532642_LRDLC_snapshot-1000	15	0.0055159
WT	554462_LDLC_snapshot-1000	16	0.00786896		iMSN KO	532642_LRDLC_snapshot-1000	16	0.00421804
WT	554462_LDLC_snapshot-1000	17	0.00337241		iMSN KO	532642_LRDLC_snapshot-1000	17	0.00584036
WT	554462_LDLC_snapshot-1000	18	0.00481773		iMSN KO	532642_LRDLC_snapshot-1000	18	0.0102206
WT	554462_LDLC_snapshot-1000	19	0.00546009		iMSN KO	532642_LRDLC_snapshot-1000	19	0.00113563
WT	554462_LDLC_snapshot-1000	20	0.00305123		iMSN KO	532642_LRDLC_snapshot-1000	20	0.00259572
WT	554462_RDLC_snapshot-1000	0	0.138361		iMSN KO	532642_RRDLC_snapshot-1000	0	0.125895
WT	554462_RDLC_snapshot-1000	1	0.136721		iMSN KO	532642_RRDLC_snapshot-1000	1	0.110663
WT	554462_RDLC_snapshot-1000	2	0.0755738		iMSN KO	532642_RRDLC_snapshot-1000	2	0.12094
WT	554462_RDLC_snapshot-1000	3	0.0998361		iMSN KO	532642_RRDLC_snapshot-1000	3	0.0499174
WT	554462_RDLC_snapshot-1000	4	0.0898361		iMSN KO	532642_RRDLC_snapshot-1000	4	0.0346853
WT	554462_RDLC_snapshot-1000	5	0.0604918		iMSN KO	532642_RRDLC_snapshot-1000	5	0.0339512
WT	554462_RDLC_snapshot-1000	6	0.0683607		iMSN KO	532642_RRDLC_snapshot-1000	6	0.112681
WT	554462_RDLC_snapshot-1000	7	0.0357377		iMSN KO	532642_RRDLC_snapshot-1000	7	0.0423931
WT	554462_RDLC_snapshot-1000	8	0.0322951		iMSN KO	532642_RRDLC_snapshot-1000	8	0.0306478
WT	554462_RDLC_snapshot-1000	9	0.057541		iMSN KO	532642_RRDLC_snapshot-1000	9	0.0115618
WT	554462_RDLC_snapshot-1000	10	0.0411475		iMSN KO	532642_RRDLC_snapshot-1000	10	0.0623968
WT	554462_RDLC_snapshot-1000	11	0.0336066		iMSN KO	532642_RRDLC_snapshot-1000	11	0.0523032
WT	554462_RDLC_snapshot-1000	12	0.017541		iMSN KO	532642_RRDLC_snapshot-1000	12	0.0612957
WT	554462_RDLC_snapshot-1000	13	0.0245902		iMSN KO	532642_RRDLC_snapshot-1000	13	0.0471646
WT	554462_RDLC_snapshot-1000	14	0.0122951		iMSN KO	532642_RRDLC_snapshot-1000	14	0.0326665
WT	554462_RDLC_snapshot-1000	15	0.0186885		iMSN KO	532642_RRDLC_snapshot-1000	15	0.00862544
WT	554462_RDLC_snapshot-1000	16	0.00622951		iMSN KO	532642_RRDLC_snapshot-1000	16	0.004588
WT	554462_RDLC_snapshot-1000	17	0.000163934		iMSN KO	532642_RRDLC_snapshot-1000	17	0.00568912
WT	554462_RDLC_snapshot-1000	18	0.00918033		iMSN KO	532642_RRDLC_snapshot-1000	18	0.0055056
WT	554462_RDLC_snapshot-1000	19	0.00786885		iMSN KO	532642_RRDLC_snapshot-1000	19	0.00018352
WT	554462_RDLC_snapshot-1000	20	0.00737705		iMSN KO	532642_RRDLC_snapshot-1000	20	0.00715728
WT	554467_LRDLC_snapshot-1000	0	0.144761		iMSN KO	554457_RDLC_snapshot-1000	0	0.139685
WT	554467_LRDLC_snapshot-1000	1	0.125046		iMSN KO	554457_RDLC_snapshot-1000	1	0.143869
WT	554467_LRDLC_snapshot-1000	2	0.0843373		iMSN KO	554457_RDLC_snapshot-1000	2	0.10412
WT	554467_LRDLC_snapshot-1000	3	0.0996714		iMSN KO	554457_RDLC_snapshot-1000	3	0.0700032
WT	554467_LRDLC_snapshot-1000	4	0.0843373		iMSN KO	554457_RDLC_snapshot-1000	4	0.0783714
WT	554467_LRDLC_snapshot-1000	5	0.0859803		iMSN KO	554457_RDLC_snapshot-1000	5	0.0645317
WT	554467_LRDLC_snapshot-1000	6	0.0478277		iMSN KO	554457_RDLC_snapshot-1000	6	0.0543933
WT	554467_LRDLC_snapshot-1000	7	0.0500183		iMSN KO	554457_RDLC_snapshot-1000	7	0.0579337
WT	554467_LRDLC_snapshot-1000	8	0.0523914		iMSN KO	554457_RDLC_snapshot-1000	8	0.0680721
WT	554467_LRDLC_snapshot-1000	9	0.0235487		iMSN KO	554457_RDLC_snapshot-1000	9	0.0563244
WT	554467_LRDLC_snapshot-1000	10	0.0231836		iMSN KO	554457_RDLC_snapshot-1000	10	0.0292887
WT	554467_LRDLC_snapshot-1000	11	0.0445418		iMSN KO	554457_RDLC_snapshot-1000	11	0.0358867
WT	554467_LRDLC_snapshot-1000	12	0.0324936		iMSN KO	554457_RDLC_snapshot-1000	12	0.0223688
WT	554467_LRDLC_snapshot-1000	13	0.0177072		iMSN KO	554457_RDLC_snapshot-1000	13	0.0101384
WT	554467_LRDLC_snapshot-1000	14	0.0160643		iMSN KO	554457_RDLC_snapshot-1000	14	0.00740264
WT	554467_LRDLC_snapshot-1000	15	0.0138737		iMSN KO	554457_RDLC_snapshot-1000	15	0.00434503
WT	554467_LRDLC_snapshot-1000	16	0.011318		iMSN KO	554457_RDLC_snapshot-1000	16	0.0136788
WT	554467_LRDLC_snapshot-1000	17	0.00255568		iMSN KO	554457_RDLC_snapshot-1000	17	0.013196
WT	554467_LRDLC_snapshot-1000	18	0.000912742		iMSN KO	554457_RDLC_snapshot-1000	18	0.00724171
WT	554467_LRDLC_snapshot-1000	19	0.00365097		iMSN KO	554457_RDLC_snapshot-1000	19	0.00370132
WT	554467_LRDLC_snapshot-1000	20	0.00328587		iMSN KO	554457_RDLC_snapshot-1000	20	0.0041841
WT	554467_RDLC_snapshot-1000	0	0.153495
WT	554467_RDLC_snapshot-1000	1	0.125571
WT	554467_RDLC_snapshot-1000	2	0.103091
WT	554467_RDLC_snapshot-1000	3	0.0751668
WT	554467_RDLC_snapshot-1000	4	0.0806112
WT	554467_RDLC_snapshot-1000	5	0.0804355
WT	554467_RDLC_snapshot-1000	6	0.0663857
WT	554467_RDLC_snapshot-1000	7	0.0612926
WT	554467_RDLC_snapshot-1000	8	0.0535652
WT	554467_RDLC_snapshot-1000	9	0.0368809
WT	554467_RDLC_snapshot-1000	10	0.034071
WT	554467_RDLC_snapshot-1000	11	0.0263435
WT	554467_RDLC_snapshot-1000	12	0.0133474
WT	554467_RDLC_snapshot-1000	13	0.0237092
WT	554467_RDLC_snapshot-1000	14	0.0100105
WT	554467_RDLC_snapshot-1000	15	0.0208992
WT	554467_RDLC_snapshot-1000	16	0.00456621
WT	554467_RDLC_snapshot-1000	17	0.00948367
WT	554467_RDLC_snapshot-1000	18	0.00263435
WT	554467_RDLC_snapshot-1000	19	0.00316122
WT	554467_RDLC_snapshot-1000	20	0.00193186
WT	554469_RDLC_snapshot-1000	0	0.14132
WT	554469_RDLC_snapshot-1000	1	0.123632
WT	554469_RDLC_snapshot-1000	2	0.118344
WT	554469_RDLC_snapshot-1000	3	0.0743982
WT	554469_RDLC_snapshot-1000	4	0.0656455
WT	554469_RDLC_snapshot-1000	5	0.0712983
WT	554469_RDLC_snapshot-1000	6	0.0652808
WT	554469_RDLC_snapshot-1000	7	0.0634573
WT	554469_RDLC_snapshot-1000	8	0.0619985
WT	554469_RDLC_snapshot-1000	9	0.043399
WT	554469_RDLC_snapshot-1000	10	0.0247994
WT	554469_RDLC_snapshot-1000	11	0.0370168
WT	554469_RDLC_snapshot-1000	12	0.0129468
WT	554469_RDLC_snapshot-1000	13	0.0187819
WT	554469_RDLC_snapshot-1000	14	0.0288111
WT	554469_RDLC_snapshot-1000	15	0.015682
WT	554469_RDLC_snapshot-1000	16	0.00838804
WT	554469_RDLC_snapshot-1000	17	0.000364697
WT	554469_RDLC_snapshot-1000	18	0.00528811
WT	554469_RDLC_snapshot-1000	19	0.00218818
WT	554469_RDLC_snapshot-1000	20	0.00437637

## Sheet: Figure S4
Figure S4 B
D cAMP
Buffer-Buffer		Buffer-SCH2330
1st	2nd	1st	2nd
0.057317	0.0549246	0.0439124	0.00240189
0.0506887	0.067408	0.0606897	0.00621188
0.0543879	0.0522624	0.0438589	0.0133586
0.0645928	0.0655632	0.0658351	0.0173327
0.0542951	0.0356076	0.0565818	0.0172667
0.0601686	0.0657732	0.0827802	0.0118755
0.0570801	0.0522624	0.0837834	0.00973469
0.0602024	0.0416511	0.0565215	0.00539813
0.0624514	0.0473281	0.0632499	0.00684462
0.0428686	0.0422495	0.0327632	0.0164587
0.053403	0.046441	0.0477051	0.0122837
0.048062	0.0476812	0.0506908	0.00338577
0.0428686	0.046441	0.0327632	0.0151159
0.0624514	0.0546711	0.0632499	0.0169651
0.0443924	0.0362773	0.0344596	0.0118183
0.0872172	0.0765936	0.0677024	0.0113697
0.0417759	0.0429125	0.033284	0.0160409
0.0480027	0.0443924	0.0366314	0.0145417
0.0532458	0.0549134	0.0301798	0.00443684
0.0559052	0.0392337	0.0374876	0.0221244
0.0408846	0.044486	0.0359708	0.0107847
0.0479043	0.0372213	0.0299578	0.0136514
0.0405741	0.0326213	0.0560577	0.00965787
0.0413879	0.036203	0.0417529	0.0166873
0.0626252	0.0713224
0.0355848	0.0306566
0.0301798	0.0179719
0.0374876	0.0314824

## Sheet: Figure S5
Figure S5 B
D cAMP
Buffer-Buffer		Buffer-Sulpiride
1st	2nd	1st	2nd
0.049742	0.0375775	0.0409073	0.00355918
0.030706	0.0317798	0.0794909	0.0131246
0.0492341	0.0486664	0.0740155	0.0193875
0.0328111	0.0443153	0.0328645	0.0210038
0.0407293	0.0475814	0.0416663	0.017761
0.0582216	0.0501782	0.0441636	0.0110507
0.0313029	0.0380198	0.0564987	0.00995329
0.0346359	0.0427029	0.0910094	0.00640946
0.0421665	0.0371458	0.0361192	0.0151318
0.0536826	0.0572624	0.0557279	0.00675222
0.0707707	0.0640871	0.05378	0.0188851
0.0466819	0.033577	0.0524627	0.0128283
0.0358959	0.0333311	0.0498198	0.00977342
0.0445805	0.0420197	0.0460767	0.00593773
0.0575748	0.0389807	0.0418124	0.0119471
0.0653458	0.0788436	0.0356284	0.00666512
0.0640115	0.0750736	0.0317843	0.00545768
0.0634776	0.0762922	0.0414902	0.00833638
0.040348	0.0471102	0.0338673	0.00890503
		0.0294956	0.00776184
		0.0300293	0.0155359
		0.0266913	0.0057564
